# Supplementary material for: ﻿Taxonomic review of the millipede genus Touranella Attems, 1937, with a redescription of the type species, T.gracilis Attems, 1937, and descriptions of three new species from Laos (Diplopoda, Polydesmida, Paradoxosomatidae)
Source: Zookeys. 2025 May 16;1238:183–208. doi: 10.3897/zookeys.1238.147550 (PMC12102668; doi:10.3897/zookeys.1238.147550)
Supplement: XML Treatment for Touranella [file zookeys.1238.147550-treatment1.xml]

<!DOCTYPE tp:taxon-treatment
  PUBLIC "-//TaxonX//DTD Taxonomic Treatment Publishing DTD v0 20100105//EN" "tax-treatment-NSO.dtd">
<tp:taxon-treatment xmlns:tp="http://www.plazi.org/taxpub"><tp:treatment-meta><kwd-group><label>Taxon classification</label><kwd>
              <named-content content-type="kingdom">Animalia</named-content>
            </kwd><kwd>
              <named-content content-type="order">Polydesmida</named-content>
            </kwd><kwd>
              <named-content content-type="family">Paradoxosomatidae</named-content>
            </kwd></kwd-group><mixed-citation publication-type="journal"><person-group><name><surname>Likhitrakarn</surname><given-names>Natdanai</given-names></name><name><surname>Golovatch</surname><given-names>Sergei I.</given-names></name><name><surname>Inkhavilay</surname><given-names>Khamla</given-names></name><name><surname>Panha</surname><given-names>Somsak</given-names></name><name><surname>Sutcharit</surname><given-names>Chirasak</given-names></name></person-group><article-title>﻿Taxonomic review of the millipede genus <italic><tp:taxon-name><tp:taxon-name-part taxon-name-part-type="genus" reg="Touranella">Touranella</tp:taxon-name-part></tp:taxon-name></italic> Attems, 1937, with a redescription of the type species, <italic><tp:taxon-name><tp:taxon-name-part taxon-name-part-type="genus" reg="Touranella">T.</tp:taxon-name-part><tp:taxon-name-part taxon-name-part-type="species" reg="gracilis">gracilis</tp:taxon-name-part></tp:taxon-name></italic> Attems, 1937, and descriptions of three new species from Laos (<tp:taxon-name><tp:taxon-name-part taxon-name-part-type="class">Diplopoda</tp:taxon-name-part></tp:taxon-name>, <tp:taxon-name><tp:taxon-name-part taxon-name-part-type="order">Polydesmida</tp:taxon-name-part></tp:taxon-name>, <tp:taxon-name><tp:taxon-name-part taxon-name-part-type="family">Paradoxosomatidae</tp:taxon-name-part></tp:taxon-name>)</article-title><source>Zookeys</source><day>16</day><month>05</month><year>2025</year><volume>1238</volume><fpage>183</fpage><lpage>208</lpage><pub-id pub-id-type="doi">10.3897/zookeys.1238.147550</pub-id></mixed-citation></tp:treatment-meta><tp:nomenclature><label>﻿Genus</label><tp:taxon-name>
            <object-id xmlns:xlink="http://www.w3.org/1999/xlink" content-type="arpha" xlink:type="simple">63E9E7D3-32BE-5983-A0C6-96635E26470F</object-id>
            <tp:taxon-name-part taxon-name-part-type="genus" reg="Touranella">Touranella</tp:taxon-name-part>
          </tp:taxon-name><tp:taxon-authority>Attems, 1937</tp:taxon-authority><tp:nomenclature-citation-list><tp:nomenclature-citation><tp:taxon-name>
                <tp:taxon-name-part taxon-name-part-type="genus" reg="Touranella">Touranella</tp:taxon-name-part>
              </tp:taxon-name><comment>Attems, 1937: 231 (D).</comment></tp:nomenclature-citation><tp:nomenclature-citation><tp:taxon-name>
                <tp:taxon-name-part taxon-name-part-type="genus" reg="Touranella">Touranella</tp:taxon-name-part>
              </tp:taxon-name><comment>– <xref ref-type="bibr" rid="B2">Attems 1938</xref>: 233 (D); <xref ref-type="bibr" rid="B17">Hoffman 1963</xref>: 591 (K); 1980: 172 (M); <xref ref-type="bibr" rid="B19">Jeekel 1968</xref>: 64 (M); <xref ref-type="bibr" rid="B7">Golovatch 1994</xref>: 187 (D, M); 2009a: 6 (M, K); 2009b: 120 (M); 2016: 139 (M, K), 2024: 408 (D); <xref ref-type="bibr" rid="B22">Nguyen and Sierwald 2013</xref>: 1179 (M); <xref ref-type="bibr" rid="B13">Golovatch and Semenyuk 2010</xref>: 125 (M); 2018: 16 (M); <xref ref-type="bibr" rid="B23">Nguyen et al. 2023</xref>: 171 (D, K).</comment></tp:nomenclature-citation></tp:nomenclature-citation-list></tp:nomenclature><tp:treatment-sec sec-type="diagnosis" id="SECID0EIEAE"><title>Diagnosis.</title><p>Body small to medium-sized (~ 9–25 mm long, ~ 0.7–3.3 mm wide), with 20 rings. Paraterga poorly to moderately developed. Sternal lobe or cone(s) present between ♂ coxae 4. First pair of ♂ without femoral tubercles (= adenostyles). Transverse metatergal sulci distinct. Legs with neither modifications nor adenostyles. Gonopod with a long and subcylindrical coxite, slightly curved caudally; prefemoral part (= prefemorite) short, ~ 3–4 × shorter than acropodite; femoral part (= femorite) strongly reduced or very short compared to solenophore, solenomere mostly rod-shaped or subflagelliform, sheathed distally by solenophore; both lamina medialis and lamina lateralis well developed; femoral process (fp) present or absent.</p></tp:treatment-sec><tp:treatment-sec sec-type="type species" id="SECID0ENEAE"><title>Type species.</title><p><italic><tp:taxon-name><tp:taxon-name-part taxon-name-part-type="genus" reg="Touranella">Touranella</tp:taxon-name-part><tp:taxon-name-part taxon-name-part-type="species" reg="gracilis">gracilis</tp:taxon-name-part></tp:taxon-name></italic> Attems, 1937, by original designation.</p></tp:treatment-sec><tp:treatment-sec sec-type="Other species included" id="SECID0E5EAE"><title>Other species included.</title><p><italic><tp:taxon-name><tp:taxon-name-part taxon-name-part-type="genus" reg="Tournaella">Tournaella</tp:taxon-name-part><tp:taxon-name-part taxon-name-part-type="species" reg="cattiensis">cattiensis</tp:taxon-name-part></tp:taxon-name></italic> Golovatch &amp; Semenyuk, 2010, <italic><tp:taxon-name><tp:taxon-name-part taxon-name-part-type="genus" reg="Touranella">T.</tp:taxon-name-part><tp:taxon-name-part taxon-name-part-type="species" reg="champasak">champasak</tp:taxon-name-part></tp:taxon-name></italic> Nguyen, Sierwald &amp; Ware, 2023, <italic><tp:taxon-name><tp:taxon-name-part taxon-name-part-type="genus" reg="Touranella">T.</tp:taxon-name-part><tp:taxon-name-part taxon-name-part-type="species" reg="chenla">chenla</tp:taxon-name-part></tp:taxon-name></italic> sp. nov., <italic><tp:taxon-name><tp:taxon-name-part taxon-name-part-type="genus" reg="Touranella">T.</tp:taxon-name-part><tp:taxon-name-part taxon-name-part-type="species" reg="jaegeri">jaegeri</tp:taxon-name-part></tp:taxon-name></italic> sp. nov., <italic><tp:taxon-name><tp:taxon-name-part taxon-name-part-type="genus" reg="Touranella">T.</tp:taxon-name-part><tp:taxon-name-part taxon-name-part-type="species" reg="himalayaensis">himalayaensis</tp:taxon-name-part></tp:taxon-name></italic> Golovatch, 1994, <italic><tp:taxon-name><tp:taxon-name-part taxon-name-part-type="genus" reg="Touranella">T.</tp:taxon-name-part><tp:taxon-name-part taxon-name-part-type="species" reg="hirsuta">hirsuta</tp:taxon-name-part></tp:taxon-name></italic> Golovatch, 2009, <italic><tp:taxon-name><tp:taxon-name-part taxon-name-part-type="genus" reg="Touranella">T.</tp:taxon-name-part><tp:taxon-name-part taxon-name-part-type="species" reg="logunovi">logunovi</tp:taxon-name-part></tp:taxon-name></italic> Golovatch, 2024, <italic><tp:taxon-name><tp:taxon-name-part taxon-name-part-type="genus" reg="Touranella">T.</tp:taxon-name-part><tp:taxon-name-part taxon-name-part-type="species" reg="moniliformis">moniliformis</tp:taxon-name-part></tp:taxon-name></italic> Golovatch &amp; Semenyuk, 2018, <italic><tp:taxon-name><tp:taxon-name-part taxon-name-part-type="genus" reg="Touranella">T.</tp:taxon-name-part><tp:taxon-name-part taxon-name-part-type="species" reg="peculiaris">peculiaris</tp:taxon-name-part></tp:taxon-name></italic> Golovatch, 2009, <italic><tp:taxon-name><tp:taxon-name-part taxon-name-part-type="genus" reg="Touranella">T.</tp:taxon-name-part><tp:taxon-name-part taxon-name-part-type="species" reg="pilosa">pilosa</tp:taxon-name-part></tp:taxon-name></italic> Golovatch, 2016, <italic><tp:taxon-name><tp:taxon-name-part taxon-name-part-type="genus" reg="Touranella">T.</tp:taxon-name-part><tp:taxon-name-part taxon-name-part-type="species" reg="srisonchaii">srisonchaii</tp:taxon-name-part></tp:taxon-name></italic> sp. nov., and <italic><tp:taxon-name><tp:taxon-name-part taxon-name-part-type="genus" reg="Touranella">T.</tp:taxon-name-part><tp:taxon-name-part taxon-name-part-type="species" reg="trichosa">trichosa</tp:taxon-name-part></tp:taxon-name></italic> Golovatch &amp; Semenyuk, 2018.</p></tp:treatment-sec><tp:treatment-sec sec-type="remarks" id="SECID0EIJAE"><title>Remarks.</title><p>This genus was originally described as monotypic, based on <italic><tp:taxon-name><tp:taxon-name-part taxon-name-part-type="genus" reg="Touranella">Touranella</tp:taxon-name-part><tp:taxon-name-part taxon-name-part-type="species" reg="gracilis">gracilis</tp:taxon-name-part></tp:taxon-name></italic> Attems, 1937, which was distinguished by its markedly reduced gonopodal femoral part, the presence of a femoral process, and densely setose metaterga. The recognition of <italic><tp:taxon-name><tp:taxon-name-part taxon-name-part-type="genus" reg="Touranella">T.</tp:taxon-name-part><tp:taxon-name-part taxon-name-part-type="species" reg="himalayaensis">himalayaensis</tp:taxon-name-part></tp:taxon-name></italic> further supported these diagnostic features. However, subsequent discoveries of seven additional species in Vietnam have expanded the generic diagnosis, revealing further key variations such as the absence of a gonofemoral process and the presence of smooth metaterga (<xref ref-type="bibr" rid="B8">Golovatch 2009a</xref>, <xref ref-type="bibr" rid="B9">2009b</xref>, <xref ref-type="bibr" rid="B10">2016</xref>, <xref ref-type="bibr" rid="B11">2024</xref>; <xref ref-type="bibr" rid="B13">Golovatch and Semenyuk 2010</xref>, <xref ref-type="bibr" rid="B14">2018</xref>). More recently, <italic><tp:taxon-name><tp:taxon-name-part taxon-name-part-type="genus" reg="Touranella">T.</tp:taxon-name-part><tp:taxon-name-part taxon-name-part-type="species" reg="champasak">champasak</tp:taxon-name-part></tp:taxon-name></italic> from Laos was described by <xref ref-type="bibr" rid="B23">Nguyen et al. (2023)</xref>, which included a brief discussion of the genus and its geographic distribution. The latest contribution has described another new species from southern Vietnam (<xref ref-type="bibr" rid="B11">Golovatch 2024</xref>). Below a species catalogue of <italic><tp:taxon-name><tp:taxon-name-part taxon-name-part-type="genus" reg="Touranella">Touranella</tp:taxon-name-part></tp:taxon-name></italic> is presented, arranged in chronological order.</p></tp:treatment-sec><ref-list><ref id="B2"><mixed-citation xmlns:xlink="http://www.w3.org/1999/xlink" xlink:type="simple"><person-group><name name-style="western"><surname>Attems</surname><given-names>C</given-names></name></person-group> (<year>1938</year>) <article-title>Die von Dr. C. Dawydoff in französisch Indochina gesammelten Myriopoden. Mémoires du Muséum national d’histoire naturelle N.S.</article-title><volume>6</volume>(<issue>2</issue>): <fpage>187</fpage>–<lpage>353</lpage>.</mixed-citation></ref><ref id="B17"><mixed-citation xmlns:xlink="http://www.w3.org/1999/xlink" xlink:type="simple"><person-group><name name-style="western"><surname>Hoffman</surname><given-names>RL</given-names></name></person-group> (<year>1963</year>) A contribution to the knowledge of Asiatic strongylosomoid <tp:taxon-name><tp:taxon-name-part taxon-name-part-type="class">Diplopoda</tp:taxon-name-part></tp:taxon-name> (<tp:taxon-name><tp:taxon-name-part taxon-name-part-type="order">Polydesmida</tp:taxon-name-part></tp:taxon-name>: <tp:taxon-name><tp:taxon-name-part taxon-name-part-type="family">Strongylosomatidae</tp:taxon-name-part></tp:taxon-name>). Annals and Magazine of Natural History (Series 13) 5: 577–593. <ext-link xlink:href="10.1080/00222936208651289" ext-link-type="doi" xlink:type="simple">https://doi.org/10.1080/00222936208651289</ext-link></mixed-citation></ref><ref id="B19"><mixed-citation xmlns:xlink="http://www.w3.org/1999/xlink" xlink:type="simple"><person-group><name name-style="western"><surname>Jeekel</surname><given-names>CAW</given-names></name></person-group> (<year>1968</year>) <source>On the classification and geographical distribution of the family <tp:taxon-name><tp:taxon-name-part taxon-name-part-type="family">Paradoxosomatidae</tp:taxon-name-part></tp:taxon-name> (<tp:taxon-name><tp:taxon-name-part taxon-name-part-type="class">Diplopoda</tp:taxon-name-part></tp:taxon-name>, <tp:taxon-name><tp:taxon-name-part taxon-name-part-type="order">Polydesmida</tp:taxon-name-part></tp:taxon-name>).</source><publisher-name>Thesis</publisher-name>, <publisher-loc>University of Amsterdam, Rotterdam</publisher-loc>, <size units="page">162 pp</size>.</mixed-citation></ref><ref id="B7"><mixed-citation xmlns:xlink="http://www.w3.org/1999/xlink" xlink:type="simple"><person-group><name name-style="western"><surname>Golovatch</surname><given-names>SI</given-names></name></person-group> (<year>1994</year>) <article-title><tp:taxon-name><tp:taxon-name-part taxon-name-part-type="class">Diplopoda</tp:taxon-name-part></tp:taxon-name> from the Himalayas. Two new <tp:taxon-name><tp:taxon-name-part taxon-name-part-type="tribe">Alogolykini</tp:taxon-name-part></tp:taxon-name> (<tp:taxon-name><tp:taxon-name-part taxon-name-part-type="order">Polydesmida</tp:taxon-name-part></tp:taxon-name>: <tp:taxon-name><tp:taxon-name-part taxon-name-part-type="family">Paradoxosomatidae</tp:taxon-name-part></tp:taxon-name>).</article-title><source>Senckenbergiana biologica</source><volume>73</volume>(<issue>1–2</issue>): <fpage>183</fpage>–<lpage>187</lpage></mixed-citation></ref><ref id="B22"><mixed-citation xmlns:xlink="http://www.w3.org/1999/xlink" xlink:type="simple"><person-group><name name-style="western"><surname>Nguyen</surname><given-names>AD</given-names></name><name name-style="western"><surname>Sierwald</surname><given-names>P</given-names></name></person-group> (<year>2013</year>) <article-title>A worldwide catalog of the family <tp:taxon-name><tp:taxon-name-part taxon-name-part-type="family">Paradoxosomatidae</tp:taxon-name-part></tp:taxon-name> Daday, 1889 (<tp:taxon-name><tp:taxon-name-part taxon-name-part-type="class">Diplopoda</tp:taxon-name-part></tp:taxon-name>: <tp:taxon-name><tp:taxon-name-part taxon-name-part-type="order">Polydesmida</tp:taxon-name-part></tp:taxon-name>).</article-title><source>Check List</source><volume>9</volume>(<issue>6</issue>): <fpage>1132</fpage>–<lpage>1353</lpage>. <ext-link xlink:href="10.15560/9.6.1132" ext-link-type="doi" xlink:type="simple">https://doi.org/10.15560/9.6.1132</ext-link></mixed-citation></ref><ref id="B13"><mixed-citation xmlns:xlink="http://www.w3.org/1999/xlink" xlink:type="simple"><person-group><name name-style="western"><surname>Golovatch</surname><given-names>SI</given-names></name><name name-style="western"><surname>Semenyuk</surname><given-names>II</given-names></name></person-group> (<year>2010</year>) <article-title>On several new or poorly-known Oriental <tp:taxon-name><tp:taxon-name-part taxon-name-part-type="family">Paradoxosomatidae</tp:taxon-name-part></tp:taxon-name> (<tp:taxon-name><tp:taxon-name-part taxon-name-part-type="class">Diplopoda</tp:taxon-name-part></tp:taxon-name>: <tp:taxon-name><tp:taxon-name-part taxon-name-part-type="order">Polydesmida</tp:taxon-name-part></tp:taxon-name>), X.</article-title><source><tp:taxon-name><tp:taxon-name-part taxon-name-part-type="phylum">Arthropoda</tp:taxon-name-part></tp:taxon-name> Selecta</source><volume>19</volume>(<issue>3</issue>): <fpage>123</fpage>–<lpage>127</lpage>. <ext-link xlink:href="10.15298/arthsel.19.3.02" ext-link-type="doi" xlink:type="simple">https://doi.org/10.15298/arthsel.19.3.02</ext-link></mixed-citation></ref><ref id="B23"><mixed-citation xmlns:xlink="http://www.w3.org/1999/xlink" xlink:type="simple"><person-group><name name-style="western"><surname>Nguyen</surname><given-names>AD</given-names></name><name name-style="western"><surname>Sierwald</surname><given-names>P</given-names></name><name name-style="western"><surname>Ware</surname><given-names>S</given-names></name></person-group> (<year>2023</year>) <article-title>First record of the genus <italic><tp:taxon-name><tp:taxon-name-part taxon-name-part-type="genus">Touranella</tp:taxon-name-part></tp:taxon-name></italic> Attems, 1937 (<tp:taxon-name><tp:taxon-name-part taxon-name-part-type="class">Diplopoda</tp:taxon-name-part></tp:taxon-name>, <tp:taxon-name><tp:taxon-name-part taxon-name-part-type="order">Polydesmida</tp:taxon-name-part></tp:taxon-name>, <tp:taxon-name><tp:taxon-name-part taxon-name-part-type="family">Paradoxosomatidae</tp:taxon-name-part></tp:taxon-name>) from Laos, with a description of a new species.</article-title><source>ZooKeys</source><volume>1145</volume>: <fpage>169</fpage>–<lpage>180</lpage>. <ext-link xlink:href="10.3897/zookeys.1145.98704" ext-link-type="doi" xlink:type="simple">https://doi.org/10.3897/zookeys.1145.98704</ext-link></mixed-citation></ref><ref id="B8"><mixed-citation xmlns:xlink="http://www.w3.org/1999/xlink" xlink:type="simple"><person-group><name name-style="western"><surname>Golovatch</surname><given-names>SI</given-names></name></person-group> (<year>2009a</year>) On several new or poorly-known Oriental <tp:taxon-name><tp:taxon-name-part taxon-name-part-type="family">Paradoxosomatidae</tp:taxon-name-part></tp:taxon-name> (<tp:taxon-name><tp:taxon-name-part taxon-name-part-type="class">Diplopoda</tp:taxon-name-part></tp:taxon-name>: <tp:taxon-name><tp:taxon-name-part taxon-name-part-type="order">Polydesmida</tp:taxon-name-part></tp:taxon-name>), IX. <tp:taxon-name><tp:taxon-name-part taxon-name-part-type="phylum">Arthropoda</tp:taxon-name-part></tp:taxon-name> Selecta 18(3/4): 119–124.</mixed-citation></ref><ref id="B9"><mixed-citation xmlns:xlink="http://www.w3.org/1999/xlink" xlink:type="simple"><person-group><name name-style="western"><surname>Golovatch</surname><given-names>SI</given-names></name></person-group> (<year>2009b</year>) On several new or poorly-known Oriental <tp:taxon-name><tp:taxon-name-part taxon-name-part-type="family">Paradoxosomatidae</tp:taxon-name-part></tp:taxon-name> (<tp:taxon-name><tp:taxon-name-part taxon-name-part-type="class">Diplopoda</tp:taxon-name-part></tp:taxon-name>: <tp:taxon-name><tp:taxon-name-part taxon-name-part-type="order">Polydesmida</tp:taxon-name-part></tp:taxon-name>), VIII. <tp:taxon-name><tp:taxon-name-part taxon-name-part-type="phylum">Arthropoda</tp:taxon-name-part></tp:taxon-name> Selecta 18(1/2): 1–7. <ext-link xlink:href="10.15298/arthsel.19.3.02" ext-link-type="doi" xlink:type="simple">https://doi.org/10.15298/arthsel.19.3.02</ext-link></mixed-citation></ref><ref id="B10"><mixed-citation xmlns:xlink="http://www.w3.org/1999/xlink" xlink:type="simple"><person-group><name name-style="western"><surname>Golovatch</surname><given-names>SI</given-names></name></person-group> (<year>2016</year>) <article-title>On several new or poorly-known Oriental <tp:taxon-name><tp:taxon-name-part taxon-name-part-type="family">Paradoxosomatidae</tp:taxon-name-part></tp:taxon-name> (<tp:taxon-name><tp:taxon-name-part taxon-name-part-type="class">Diplopoda</tp:taxon-name-part></tp:taxon-name>: <tp:taxon-name><tp:taxon-name-part taxon-name-part-type="order">Polydesmida</tp:taxon-name-part></tp:taxon-name>), XIX.</article-title><source><tp:taxon-name><tp:taxon-name-part taxon-name-part-type="phylum">Arthropoda</tp:taxon-name-part></tp:taxon-name> Selecta</source><volume>25</volume>(<issue>2</issue>): <fpage>131</fpage>–<lpage>152</lpage>. <ext-link xlink:href="10.15298/arthsel.25.2.01" ext-link-type="doi" xlink:type="simple">https://doi.org/10.15298/arthsel.25.2.01</ext-link></mixed-citation></ref><ref id="B11"><mixed-citation xmlns:xlink="http://www.w3.org/1999/xlink" xlink:type="simple"><person-group><name name-style="western"><surname>Golovatch</surname><given-names>SI</given-names></name></person-group> (<year>2024</year>) <article-title>A new species and some new records of millipedes (<tp:taxon-name><tp:taxon-name-part taxon-name-part-type="class">Diplopoda</tp:taxon-name-part></tp:taxon-name>) from southern Vietnam.</article-title><source>Russian Entomological Journal</source><volume>33</volume>(<issue>3</issue>): <fpage>407</fpage>–<lpage>413</lpage>. <ext-link xlink:href="10.15298/rusentj.33.3.14" ext-link-type="doi" xlink:type="simple">https://doi.org/10.15298/rusentj.33.3.14</ext-link></mixed-citation></ref><ref id="B14"><mixed-citation xmlns:xlink="http://www.w3.org/1999/xlink" xlink:type="simple"><person-group><name name-style="western"><surname>Golovatch</surname><given-names>SI</given-names></name><name name-style="western"><surname>Semenyuk</surname><given-names>II</given-names></name></person-group> (<year>2018</year>) <article-title>On several new or poorly-known Oriental <tp:taxon-name><tp:taxon-name-part taxon-name-part-type="family">Paradoxosomatidae</tp:taxon-name-part></tp:taxon-name> (<tp:taxon-name><tp:taxon-name-part taxon-name-part-type="class">Diplopoda</tp:taxon-name-part></tp:taxon-name>: <tp:taxon-name><tp:taxon-name-part taxon-name-part-type="order">Polydesmida</tp:taxon-name-part></tp:taxon-name>), XXIII.</article-title><source><tp:taxon-name><tp:taxon-name-part taxon-name-part-type="phylum">Arthropoda</tp:taxon-name-part></tp:taxon-name> Selecta</source><volume>27</volume>(<issue>1</issue>): <fpage>1</fpage>–<lpage>21</lpage>. <ext-link xlink:href="10.15298/arthsel.27.1.01" ext-link-type="doi" xlink:type="simple">https://doi.org/10.15298/arthsel.27.1.01</ext-link></mixed-citation></ref></ref-list></tp:taxon-treatment>
