# Supplementary material for: ﻿Taxonomic review of the millipede genus Touranella Attems, 1937, with a redescription of the type species, T.gracilis Attems, 1937, and descriptions of three new species from Laos (Diplopoda, Polydesmida, Paradoxosomatidae)
Source: Zookeys. 2025 May 16;1238:183–208. doi: 10.3897/zookeys.1238.147550 (PMC12102668; doi:10.3897/zookeys.1238.147550)
Supplement: XML Treatment for Touranella gracilis [file zookeys.1238.147550-treatment2.xml]

<!DOCTYPE tp:taxon-treatment
  PUBLIC "-//TaxonX//DTD Taxonomic Treatment Publishing DTD v0 20100105//EN" "tax-treatment-NSO.dtd">
<tp:taxon-treatment xmlns:tp="http://www.plazi.org/taxpub"><tp:treatment-meta><kwd-group><label>Taxon classification</label><kwd>
              <named-content content-type="kingdom">Animalia</named-content>
            </kwd><kwd>
              <named-content content-type="order">Polydesmida</named-content>
            </kwd><kwd>
              <named-content content-type="family">Paradoxosomatidae</named-content>
            </kwd></kwd-group><mixed-citation publication-type="journal"><person-group><name><surname>Likhitrakarn</surname><given-names>Natdanai</given-names></name><name><surname>Golovatch</surname><given-names>Sergei I.</given-names></name><name><surname>Inkhavilay</surname><given-names>Khamla</given-names></name><name><surname>Panha</surname><given-names>Somsak</given-names></name><name><surname>Sutcharit</surname><given-names>Chirasak</given-names></name></person-group><article-title>﻿Taxonomic review of the millipede genus <italic><tp:taxon-name><tp:taxon-name-part taxon-name-part-type="genus" reg="Touranella">Touranella</tp:taxon-name-part></tp:taxon-name></italic> Attems, 1937, with a redescription of the type species, <italic><tp:taxon-name><tp:taxon-name-part taxon-name-part-type="genus" reg="Touranella">T.</tp:taxon-name-part><tp:taxon-name-part taxon-name-part-type="species" reg="gracilis">gracilis</tp:taxon-name-part></tp:taxon-name></italic> Attems, 1937, and descriptions of three new species from Laos (<tp:taxon-name><tp:taxon-name-part taxon-name-part-type="class">Diplopoda</tp:taxon-name-part></tp:taxon-name>, <tp:taxon-name><tp:taxon-name-part taxon-name-part-type="order">Polydesmida</tp:taxon-name-part></tp:taxon-name>, <tp:taxon-name><tp:taxon-name-part taxon-name-part-type="family">Paradoxosomatidae</tp:taxon-name-part></tp:taxon-name>)</article-title><source>Zookeys</source><day>16</day><month>05</month><year>2025</year><volume>1238</volume><fpage>183</fpage><lpage>208</lpage><pub-id pub-id-type="doi">10.3897/zookeys.1238.147550</pub-id></mixed-citation></tp:treatment-meta><tp:nomenclature><label>﻿</label><tp:taxon-name>
            <object-id xmlns:xlink="http://www.w3.org/1999/xlink" content-type="arpha" xlink:type="simple">AF25E355-5C7B-5FBD-AFF7-3435864ECA48</object-id>
            <tp:taxon-name-part taxon-name-part-type="genus" reg="Touranella">Touranella</tp:taxon-name-part>
            <tp:taxon-name-part taxon-name-part-type="species" reg="gracilis">gracilis</tp:taxon-name-part>
          </tp:taxon-name><tp:taxon-authority>Attems, 1937</tp:taxon-authority><xref ref-type="fig" rid="F2">Figs 2</xref><xref ref-type="fig" rid="F3">, 3</xref><tp:nomenclature-citation-list><tp:nomenclature-citation><tp:taxon-name>
                <tp:taxon-name-part taxon-name-part-type="genus" reg="Touranella">Touranella</tp:taxon-name-part>
                <tp:taxon-name-part taxon-name-part-type="species" reg="gracilis">gracilis</tp:taxon-name-part>
              </tp:taxon-name><comment><xref ref-type="bibr" rid="B1">Attems 1937</xref>: 231 (D).</comment></tp:nomenclature-citation><tp:nomenclature-citation><tp:taxon-name>
                <tp:taxon-name-part taxon-name-part-type="genus" reg="Touranella">Touranella</tp:taxon-name-part>
                <tp:taxon-name-part taxon-name-part-type="species" reg="gracilis">gracilis</tp:taxon-name-part>
              </tp:taxon-name><comment>– <xref ref-type="bibr" rid="B2">Attems 1938</xref>: 233 (D); <xref ref-type="bibr" rid="B19">Jeekel 1968</xref>: 64 (M); <xref ref-type="bibr" rid="B6">Golovatch 1983</xref>: 182 (M); 1994: 186 (D, M); 2009a: 6 (M, K); 2009b: 120 (M); 2016: 139 (M, K); <xref ref-type="bibr" rid="B4">Enghoff et al. (2004)</xref>: 40 (L); <xref ref-type="bibr" rid="B13">Golovatch and Semenyuk 2010</xref>: 125 (M); 2018: 16 (M); <xref ref-type="bibr" rid="B22">Nguyen and Sierwald 2013</xref>: 1180 (L); <xref ref-type="bibr" rid="B23">Nguyen et al. 2023</xref>: 170 (M, K).</comment></tp:nomenclature-citation></tp:nomenclature-citation-list></tp:nomenclature><tp:treatment-sec sec-type="type material" id="SECID0E4OAE"><title>Type material examined.</title><p><bold><italic>Holotype</italic>.</bold> • ♂ (NHMW-3531), Vietnam, Danang Province, Lienchieu, 1931, leg. C. Dawydoff. <bold><italic>Paratype</italic>.</bold> • ♀ (NHMW-3531), same locality, together with holotype.</p></tp:treatment-sec><tp:treatment-sec sec-type="redescription" id="SECID0EMPAE"><title>Redescription.</title><p>Length 12.5 (♂) or 14.4 mm (♀), width of midbody pro- and metazona 0.73 and 0.97 mm (♂) or 1.17 and 1.47 mm (♀), respectively.</p><p>Coloration of alcohol material after long-term preservation dark red brown (Fig. <xref ref-type="fig" rid="F2">2A–G, J–L</xref>) with pale castaneous brown paraterga and epiproct, yellowish antennae, venter, and legs (Fig. <xref ref-type="fig" rid="F2">2A–L</xref>) (vs body color almost black with pale yellowish antennae and legs, as given in the descriptions by <xref ref-type="bibr" rid="B1">Attems 1937</xref>).</p><fig id="F2" position="float" orientation="portrait"><object-id xmlns:xlink="http://www.w3.org/1999/xlink" content-type="doi" xlink:type="simple">10.3897/zookeys.1238.147550.figure2</object-id><object-id xmlns:xlink="http://www.w3.org/1999/xlink" content-type="arpha" xlink:type="simple">D8DB8F82-B1B1-5CE9-8670-329F3FB27030</object-id><label>Figure 2.</label><caption><p><italic><tp:taxon-name><tp:taxon-name-part taxon-name-part-type="genus" reg="Tournaella">Tournaella</tp:taxon-name-part><tp:taxon-name-part taxon-name-part-type="species" reg="gracilis">gracilis</tp:taxon-name-part></tp:taxon-name></italic> Attems, 1937 <bold>A–I</bold> ♂ holotype <bold>J–L</bold> female paratype <bold>A, B, J</bold> anterior part of body, dorsal, lateral, and dorsal views, respectively <bold>C, D, K</bold> rings10 and 11, dorsal, lateral, and dorsal views, respectively <bold>E–G, L</bold> posterior part of body, lateral, dorsal, ventral, and dorsal views, respectively <bold>H, I</bold> sternal cones between coxae 4, subcaudal and sublateral views, respectively.</p></caption><graphic xmlns:xlink="http://www.w3.org/1999/xlink" xlink:href="zookeys-1238-183_article-147550__-g002.jpg" position="float" orientation="portrait" xlink:type="simple" id="oo_1331380.jpg"><uri content-type="original_file" xlink:type="simple">https://binary.pensoft.net/fig/1331380</uri></graphic></fig><p>Clypeolabral region and vertex sparsely setose, epicranial suture distinct. Antennae rather short, reaching to body ring 3 (♂) or ring 2 (♀) when stretched dorsally. In width, ring 2 &lt; 3 &lt; collum &lt; head &lt; ring 4 &lt; 5–16 (♂, ♀), thereafter body gently and gradually tapering towards telson. Collum with abundant, small, setiferous knobs; anterior edge broadly rounded, narrowly bordered, fused to callus; caudal corner very broadly rounded, not produced past the rear tergal margin; lateral edge with two-minute incisions, slightly declined ventrad (Fig. <xref ref-type="fig" rid="F2">2A, B, J</xref>).</p><p>Tegument smooth and shining, prozona very finely shagreened, metaterga roughly granulate-tuberculate and shagreened; surface below paraterga finely microgranulate (Fig. <xref ref-type="fig" rid="F2">2A–F, J–L</xref>). Postcollum metaterga with abundant, small, irregular, setiferous knobs. Tergal setae long, slender, ~ 1/2 length of metaterga. Axial line rather faint but traceable both on pro- and metaterga. Paraterga strongly developed (Fig. <xref ref-type="fig" rid="F2">2A–F, J–L</xref>), lying low (at ~ 1/2–1/3 midbody height); anterior edge narrowly rounded and narrowly bordered, fused to callus; caudal corner narrowly rounded to nearly pointed, not produced past the rear tergal margin; lateral edge with three evident, lateral, setigerous incisions on poreless calluses and two strong ones (anterior) on pore-bearing calluses. Calluses on paraterga delimited by a sulcus only on dorsally. Ozopores evident, lateral, each lying in an ovoid groove at ~ 1/4 in front of caudal corner. Transverse metatergal sulci usually distinct (Fig. <xref ref-type="fig" rid="F2">2A, C, F, K, L</xref>), incomplete on ring 4, complete on metaterga 5–18, line-shaped, very deep, not reaching bases of paraterga, faintly ribbed at bottom. Stricture between pro- and metazona wide, line-shaped, rather deep, evidently ribbed at bottom down to base of paraterga (Fig. <xref ref-type="fig" rid="F2">2A–F, K, L</xref>). Pleurosternal carinae with an anterior narrowly rounded crest on ring 2, thereafter missing.</p><p>Epiproct (Fig. <xref ref-type="fig" rid="F2">2E, G</xref>) conical, flattened dorsoventrally, with two-minute apical papillae; tip subtruncate; pre-apical papillae absent. Hypoproct subtriangular, setiferous knobs at caudal edge well-separated and evident (Fig. <xref ref-type="fig" rid="F2">2G</xref>).</p><p>Sterna sparsely setose, without modifications; an entire, short, linguiform, setose sternal lobe between ♂ coxae 4 (Fig. <xref ref-type="fig" rid="F2">2H, I</xref>). A paramedian pair of evident tubercles in front of gonopods aperture. Legs moderately long and slender, slightly incrassate in ♂, midbody legs ~ 1.3–1.4 (♂) or 1.0–1.1 × (♀) as long as body height, prefemora without modifications, ♂ tarsal brushes absent.</p><p>Gonopods simple and stout (Fig. <xref ref-type="fig" rid="F3">3A, B</xref>); coxa slightly curving caudally, densely setose distodorsally. Prefemoral part (<abbrev xmlns:xlink="http://www.w3.org/1999/xlink" xlink:title="prefemoral part" id="ABBRID0ERSAE" xlink:type="simple">pfe</abbrev>) densely setose, ~ 1/4 the length of acropodite (femoral part + postfemoral part) (Fig. <xref ref-type="fig" rid="F3">3A, B</xref>). Femoral part (<abbrev xmlns:xlink="http://www.w3.org/1999/xlink" xlink:title="femoral part" id="ABBRID0EZSAE" xlink:type="simple">fe</abbrev>) strongly reduced, with a prominent, simple, lance-shaped lateral prefemoral process (fp) (Fig. <xref ref-type="fig" rid="F3">3B</xref>) and a fully medial, strong, long, flagelliform solenomere (<abbrev xmlns:xlink="http://www.w3.org/1999/xlink" xlink:title="solenomere" id="ABBRID0EBTAE" xlink:type="simple">sl</abbrev>) (Fig. <xref ref-type="fig" rid="F3">3A, B</xref>). Solenophore (<abbrev xmlns:xlink="http://www.w3.org/1999/xlink" xlink:title="solenophore" id="ABBRID0EJTAE" xlink:type="simple">sph</abbrev>) suberect, slightly twisted distally, strongly developed, sheathing most of solenomere (<abbrev xmlns:xlink="http://www.w3.org/1999/xlink" xlink:title="solenomere" id="ABBRID0ENTAE" xlink:type="simple">sl</abbrev>), with a lateral shoulder (u) at the base, distally bearing a pointed process (e) and a narrow unciform lamona (g) (Fig. <xref ref-type="fig" rid="F3">3A, B</xref>).</p><fig id="F3" position="float" orientation="portrait"><object-id xmlns:xlink="http://www.w3.org/1999/xlink" content-type="doi" xlink:type="simple">10.3897/zookeys.1238.147550.figure3</object-id><object-id xmlns:xlink="http://www.w3.org/1999/xlink" content-type="arpha" xlink:type="simple">B5154355-4DCB-500D-BA49-358407D42A98</object-id><label>Figure 3.</label><caption><p><italic><tp:taxon-name><tp:taxon-name-part taxon-name-part-type="genus" reg="Tournaella">Tournaella</tp:taxon-name-part><tp:taxon-name-part taxon-name-part-type="species" reg="gracilis">gracilis</tp:taxon-name-part></tp:taxon-name></italic> Attems, 1937, ♂ holotype, left gonopod <bold>A, B</bold> mesal and lateral views, respectively. Abbreviations: e = process e, <abbrev xmlns:xlink="http://www.w3.org/1999/xlink" xlink:title="femoral part" id="ABBRID0EKUAE" xlink:type="simple">fe</abbrev> = femoral part, g = lamina g, <abbrev xmlns:xlink="http://www.w3.org/1999/xlink" xlink:title="prefemoral part" id="ABBRID0EOUAE" xlink:type="simple">pfe</abbrev> = prefemoral part, <abbrev xmlns:xlink="http://www.w3.org/1999/xlink" xlink:title="solenomere" id="ABBRID0ESUAE" xlink:type="simple">sl</abbrev> = solenomere, <abbrev xmlns:xlink="http://www.w3.org/1999/xlink" xlink:title="solenophore" id="ABBRID0EWUAE" xlink:type="simple">sph</abbrev> = solenophore, u = shoulder u. Scale bar: 0.2 mm.</p></caption><graphic xmlns:xlink="http://www.w3.org/1999/xlink" xlink:href="zookeys-1238-183_article-147550__-g003.jpg" position="float" orientation="portrait" xlink:type="simple" id="oo_1331381.jpg"><uri content-type="original_file" xlink:type="simple">https://binary.pensoft.net/fig/1331381</uri></graphic></fig></tp:treatment-sec><tp:treatment-sec sec-type="distribution" id="SECID0E6UAE"><title>Distribution.</title><p>It is known only from the type locality and appears to be endemic to Vietnam.</p></tp:treatment-sec><tp:treatment-sec sec-type="remarks" id="SECID0EEVAE"><title>Remarks.</title><p>Although <xref ref-type="bibr" rid="B7">Golovatch (1994)</xref> examined and illustrated the gonopodal structure of this species, nearly all other morphological features remained ignored. The present study provides a comprehensive description of the species which appears to be endemic to Vietnam.</p></tp:treatment-sec><ref-list><ref id="B1"><mixed-citation xmlns:xlink="http://www.w3.org/1999/xlink" xlink:type="simple"><person-group><name name-style="western"><surname>Attems</surname><given-names>CW</given-names></name></person-group> (<year>1937</year>) <article-title><tp:taxon-name><tp:taxon-name-part taxon-name-part-type="subphylum">Myriapoda</tp:taxon-name-part></tp:taxon-name> 3. <tp:taxon-name><tp:taxon-name-part taxon-name-part-type="superfamily">Polydesmoidea</tp:taxon-name-part></tp:taxon-name> I. Fam. <tp:taxon-name><tp:taxon-name-part taxon-name-part-type="family">Strongylosomidae</tp:taxon-name-part></tp:taxon-name>.</article-title><source>Das Tierreich</source><volume>68</volume>: <fpage>1</fpage>–<lpage>300</lpage>. <ext-link xlink:href="10.1515/9783111567099" ext-link-type="doi" xlink:type="simple">https://doi.org/10.1515/9783111567099</ext-link></mixed-citation></ref><ref id="B2"><mixed-citation xmlns:xlink="http://www.w3.org/1999/xlink" xlink:type="simple"><person-group><name name-style="western"><surname>Attems</surname><given-names>C</given-names></name></person-group> (<year>1938</year>) <article-title>Die von Dr. C. Dawydoff in französisch Indochina gesammelten Myriopoden. Mémoires du Muséum national d’histoire naturelle N.S.</article-title><volume>6</volume>(<issue>2</issue>): <fpage>187</fpage>–<lpage>353</lpage>.</mixed-citation></ref><ref id="B19"><mixed-citation xmlns:xlink="http://www.w3.org/1999/xlink" xlink:type="simple"><person-group><name name-style="western"><surname>Jeekel</surname><given-names>CAW</given-names></name></person-group> (<year>1968</year>) <source>On the classification and geographical distribution of the family <tp:taxon-name><tp:taxon-name-part taxon-name-part-type="family">Paradoxosomatidae</tp:taxon-name-part></tp:taxon-name> (<tp:taxon-name><tp:taxon-name-part taxon-name-part-type="class">Diplopoda</tp:taxon-name-part></tp:taxon-name>, <tp:taxon-name><tp:taxon-name-part taxon-name-part-type="order">Polydesmida</tp:taxon-name-part></tp:taxon-name>).</source><publisher-name>Thesis</publisher-name>, <publisher-loc>University of Amsterdam, Rotterdam</publisher-loc>, <size units="page">162 pp</size>.</mixed-citation></ref><ref id="B6"><mixed-citation xmlns:xlink="http://www.w3.org/1999/xlink" xlink:type="simple"><person-group><name name-style="western"><surname>Golovatch</surname><given-names>SI</given-names></name></person-group> (<year>1983</year>) <source>Millipedes (<tp:taxon-name><tp:taxon-name-part taxon-name-part-type="class">Diplopoda</tp:taxon-name-part></tp:taxon-name>) of the fauna of Vietnam. In: Medvedev LN (Ed.) Fauna and ecology of the animals of Vietnam.</source><publisher-name>Nauka</publisher-name>, <publisher-loc>Moscow</publisher-loc>, <size units="page">207 pp</size>. [In Russian]</mixed-citation></ref><ref id="B4"><mixed-citation xmlns:xlink="http://www.w3.org/1999/xlink" xlink:type="simple"><person-group><name name-style="western"><surname>Enghoff</surname><given-names>H</given-names></name><name name-style="western"><surname>Golovatch</surname><given-names>SI</given-names></name><name name-style="western"><surname>Nguyen</surname><given-names>AD</given-names></name></person-group> (<year>2004</year>) <article-title>A review of the millipede fauna of Vietnam (<tp:taxon-name><tp:taxon-name-part taxon-name-part-type="class">Diplopoda</tp:taxon-name-part></tp:taxon-name>).</article-title><source><tp:taxon-name><tp:taxon-name-part taxon-name-part-type="phylum">Arthropoda</tp:taxon-name-part></tp:taxon-name> Selecta</source><volume>13</volume>(<issue>1–2</issue>): <fpage>29</fpage>–<lpage>43</lpage>.</mixed-citation></ref><ref id="B13"><mixed-citation xmlns:xlink="http://www.w3.org/1999/xlink" xlink:type="simple"><person-group><name name-style="western"><surname>Golovatch</surname><given-names>SI</given-names></name><name name-style="western"><surname>Semenyuk</surname><given-names>II</given-names></name></person-group> (<year>2010</year>) <article-title>On several new or poorly-known Oriental <tp:taxon-name><tp:taxon-name-part taxon-name-part-type="family">Paradoxosomatidae</tp:taxon-name-part></tp:taxon-name> (<tp:taxon-name><tp:taxon-name-part taxon-name-part-type="class">Diplopoda</tp:taxon-name-part></tp:taxon-name>: <tp:taxon-name><tp:taxon-name-part taxon-name-part-type="order">Polydesmida</tp:taxon-name-part></tp:taxon-name>), X.</article-title><source><tp:taxon-name><tp:taxon-name-part taxon-name-part-type="phylum">Arthropoda</tp:taxon-name-part></tp:taxon-name> Selecta</source><volume>19</volume>(<issue>3</issue>): <fpage>123</fpage>–<lpage>127</lpage>. <ext-link xlink:href="10.15298/arthsel.19.3.02" ext-link-type="doi" xlink:type="simple">https://doi.org/10.15298/arthsel.19.3.02</ext-link></mixed-citation></ref><ref id="B22"><mixed-citation xmlns:xlink="http://www.w3.org/1999/xlink" xlink:type="simple"><person-group><name name-style="western"><surname>Nguyen</surname><given-names>AD</given-names></name><name name-style="western"><surname>Sierwald</surname><given-names>P</given-names></name></person-group> (<year>2013</year>) <article-title>A worldwide catalog of the family <tp:taxon-name><tp:taxon-name-part taxon-name-part-type="family">Paradoxosomatidae</tp:taxon-name-part></tp:taxon-name> Daday, 1889 (<tp:taxon-name><tp:taxon-name-part taxon-name-part-type="class">Diplopoda</tp:taxon-name-part></tp:taxon-name>: <tp:taxon-name><tp:taxon-name-part taxon-name-part-type="order">Polydesmida</tp:taxon-name-part></tp:taxon-name>).</article-title><source>Check List</source><volume>9</volume>(<issue>6</issue>): <fpage>1132</fpage>–<lpage>1353</lpage>. <ext-link xlink:href="10.15560/9.6.1132" ext-link-type="doi" xlink:type="simple">https://doi.org/10.15560/9.6.1132</ext-link></mixed-citation></ref><ref id="B23"><mixed-citation xmlns:xlink="http://www.w3.org/1999/xlink" xlink:type="simple"><person-group><name name-style="western"><surname>Nguyen</surname><given-names>AD</given-names></name><name name-style="western"><surname>Sierwald</surname><given-names>P</given-names></name><name name-style="western"><surname>Ware</surname><given-names>S</given-names></name></person-group> (<year>2023</year>) <article-title>First record of the genus <italic><tp:taxon-name><tp:taxon-name-part taxon-name-part-type="genus">Touranella</tp:taxon-name-part></tp:taxon-name></italic> Attems, 1937 (<tp:taxon-name><tp:taxon-name-part taxon-name-part-type="class">Diplopoda</tp:taxon-name-part></tp:taxon-name>, <tp:taxon-name><tp:taxon-name-part taxon-name-part-type="order">Polydesmida</tp:taxon-name-part></tp:taxon-name>, <tp:taxon-name><tp:taxon-name-part taxon-name-part-type="family">Paradoxosomatidae</tp:taxon-name-part></tp:taxon-name>) from Laos, with a description of a new species.</article-title><source>ZooKeys</source><volume>1145</volume>: <fpage>169</fpage>–<lpage>180</lpage>. <ext-link xlink:href="10.3897/zookeys.1145.98704" ext-link-type="doi" xlink:type="simple">https://doi.org/10.3897/zookeys.1145.98704</ext-link></mixed-citation></ref><ref id="B7"><mixed-citation xmlns:xlink="http://www.w3.org/1999/xlink" xlink:type="simple"><person-group><name name-style="western"><surname>Golovatch</surname><given-names>SI</given-names></name></person-group> (<year>1994</year>) <article-title><tp:taxon-name><tp:taxon-name-part taxon-name-part-type="class">Diplopoda</tp:taxon-name-part></tp:taxon-name> from the Himalayas. Two new <tp:taxon-name><tp:taxon-name-part taxon-name-part-type="tribe">Alogolykini</tp:taxon-name-part></tp:taxon-name> (<tp:taxon-name><tp:taxon-name-part taxon-name-part-type="order">Polydesmida</tp:taxon-name-part></tp:taxon-name>: <tp:taxon-name><tp:taxon-name-part taxon-name-part-type="family">Paradoxosomatidae</tp:taxon-name-part></tp:taxon-name>).</article-title><source>Senckenbergiana biologica</source><volume>73</volume>(<issue>1–2</issue>): <fpage>183</fpage>–<lpage>187</lpage></mixed-citation></ref></ref-list></tp:taxon-treatment>
