# Supplementary material for: ﻿Taxonomic review of the millipede genus Touranella Attems, 1937, with a redescription of the type species, T.gracilis Attems, 1937, and descriptions of three new species from Laos (Diplopoda, Polydesmida, Paradoxosomatidae)
Source: Zookeys. 2025 May 16;1238:183–208. doi: 10.3897/zookeys.1238.147550 (PMC12102668; doi:10.3897/zookeys.1238.147550)
Supplement: XML Treatment for Touranella peculiaris [file zookeys.1238.147550-treatment4.xml]

<!DOCTYPE tp:taxon-treatment
  PUBLIC "-//TaxonX//DTD Taxonomic Treatment Publishing DTD v0 20100105//EN" "tax-treatment-NSO.dtd">
<tp:taxon-treatment xmlns:tp="http://www.plazi.org/taxpub"><tp:treatment-meta><kwd-group><label>Taxon classification</label><kwd>
              <named-content content-type="kingdom">Animalia</named-content>
            </kwd><kwd>
              <named-content content-type="order">Polydesmida</named-content>
            </kwd><kwd>
              <named-content content-type="family">Paradoxosomatidae</named-content>
            </kwd></kwd-group><mixed-citation publication-type="journal"><person-group><name><surname>Likhitrakarn</surname><given-names>Natdanai</given-names></name><name><surname>Golovatch</surname><given-names>Sergei I.</given-names></name><name><surname>Inkhavilay</surname><given-names>Khamla</given-names></name><name><surname>Panha</surname><given-names>Somsak</given-names></name><name><surname>Sutcharit</surname><given-names>Chirasak</given-names></name></person-group><article-title>﻿Taxonomic review of the millipede genus <italic><tp:taxon-name><tp:taxon-name-part taxon-name-part-type="genus" reg="Touranella">Touranella</tp:taxon-name-part></tp:taxon-name></italic> Attems, 1937, with a redescription of the type species, <italic><tp:taxon-name><tp:taxon-name-part taxon-name-part-type="genus" reg="Touranella">T.</tp:taxon-name-part><tp:taxon-name-part taxon-name-part-type="species" reg="gracilis">gracilis</tp:taxon-name-part></tp:taxon-name></italic> Attems, 1937, and descriptions of three new species from Laos (<tp:taxon-name><tp:taxon-name-part taxon-name-part-type="class">Diplopoda</tp:taxon-name-part></tp:taxon-name>, <tp:taxon-name><tp:taxon-name-part taxon-name-part-type="order">Polydesmida</tp:taxon-name-part></tp:taxon-name>, <tp:taxon-name><tp:taxon-name-part taxon-name-part-type="family">Paradoxosomatidae</tp:taxon-name-part></tp:taxon-name>)</article-title><source>Zookeys</source><day>16</day><month>05</month><year>2025</year><volume>1238</volume><fpage>183</fpage><lpage>208</lpage><pub-id pub-id-type="doi">10.3897/zookeys.1238.147550</pub-id></mixed-citation></tp:treatment-meta><tp:nomenclature><label>﻿</label><tp:taxon-name>
            <object-id xmlns:xlink="http://www.w3.org/1999/xlink" content-type="arpha" xlink:type="simple">0E4B9744-86D5-5479-97E7-C5209605ED31</object-id>
            <tp:taxon-name-part taxon-name-part-type="genus" reg="Touranella">Touranella</tp:taxon-name-part>
            <tp:taxon-name-part taxon-name-part-type="species" reg="peculiaris">peculiaris</tp:taxon-name-part>
          </tp:taxon-name><tp:taxon-authority>Golovatch, 2009</tp:taxon-authority><tp:nomenclature-citation-list><tp:nomenclature-citation><tp:taxon-name>
                <tp:taxon-name-part taxon-name-part-type="genus" reg="Touranella">Touranella</tp:taxon-name-part>
                <tp:taxon-name-part taxon-name-part-type="species" reg="peculiaris">peculiaris</tp:taxon-name-part>
              </tp:taxon-name><comment>Golovatch, 2009a: 4 (D, K).</comment></tp:nomenclature-citation><tp:nomenclature-citation><tp:taxon-name>
                <tp:taxon-name-part taxon-name-part-type="genus" reg="Touranella">Touranella</tp:taxon-name-part>
                <tp:taxon-name-part taxon-name-part-type="species" reg="peculiaris">peculiaris</tp:taxon-name-part>
              </tp:taxon-name><comment>– <xref ref-type="bibr" rid="B9">Golovatch 2009b</xref>: 120 (M); 2016: 132 (R); <xref ref-type="bibr" rid="B13">Golovatch and Semenyuk 2010</xref>: 125 (M); 2018: 16 (M); <xref ref-type="bibr" rid="B22">Nguyen and Sierwald 2013</xref>: 1180 (L); <xref ref-type="bibr" rid="B10">Golovatch 2016</xref>: 139 (M, K); <xref ref-type="bibr" rid="B23">Nguyen et al. 2023</xref>: 170 (M, K).</comment></tp:nomenclature-citation></tp:nomenclature-citation-list></tp:nomenclature><tp:treatment-sec sec-type="remarks" id="SECID0EG2AE"><title>Remarks.</title><p>This species was first documented in Nui Ba Nature Reserve, <named-content xmlns:xlink="http://www.w3.org/1999/xlink" content-type="dwc:verbatimCoordinates" xlink:type="simple"><named-content content-type="geo-json" specific-use="{&#34;type&#34;:&#34;Point&#34;,&#34;coordinates&#34;:[108.666667,12.166667]}" id="NCID0EP2AE" xlink:type="simple">12°10'N, 108°40'E</named-content></named-content>, 1,400–1,900 m a.s.l., near Lang Lanh, Bi Doup, Lam Dong Province, Vietnam. It is an endemic species confined to Vietnam (<xref ref-type="bibr" rid="B8">Golovatch 2009a</xref>, <xref ref-type="bibr" rid="B10">2016</xref>).</p></tp:treatment-sec><ref-list><ref id="B9"><mixed-citation xmlns:xlink="http://www.w3.org/1999/xlink" xlink:type="simple"><person-group><name name-style="western"><surname>Golovatch</surname><given-names>SI</given-names></name></person-group> (<year>2009b</year>) On several new or poorly-known Oriental <tp:taxon-name><tp:taxon-name-part taxon-name-part-type="family">Paradoxosomatidae</tp:taxon-name-part></tp:taxon-name> (<tp:taxon-name><tp:taxon-name-part taxon-name-part-type="class">Diplopoda</tp:taxon-name-part></tp:taxon-name>: <tp:taxon-name><tp:taxon-name-part taxon-name-part-type="order">Polydesmida</tp:taxon-name-part></tp:taxon-name>), VIII. <tp:taxon-name><tp:taxon-name-part taxon-name-part-type="phylum">Arthropoda</tp:taxon-name-part></tp:taxon-name> Selecta 18(1/2): 1–7. <ext-link xlink:href="10.15298/arthsel.19.3.02" ext-link-type="doi" xlink:type="simple">https://doi.org/10.15298/arthsel.19.3.02</ext-link></mixed-citation></ref><ref id="B13"><mixed-citation xmlns:xlink="http://www.w3.org/1999/xlink" xlink:type="simple"><person-group><name name-style="western"><surname>Golovatch</surname><given-names>SI</given-names></name><name name-style="western"><surname>Semenyuk</surname><given-names>II</given-names></name></person-group> (<year>2010</year>) <article-title>On several new or poorly-known Oriental <tp:taxon-name><tp:taxon-name-part taxon-name-part-type="family">Paradoxosomatidae</tp:taxon-name-part></tp:taxon-name> (<tp:taxon-name><tp:taxon-name-part taxon-name-part-type="class">Diplopoda</tp:taxon-name-part></tp:taxon-name>: <tp:taxon-name><tp:taxon-name-part taxon-name-part-type="order">Polydesmida</tp:taxon-name-part></tp:taxon-name>), X.</article-title><source><tp:taxon-name><tp:taxon-name-part taxon-name-part-type="phylum">Arthropoda</tp:taxon-name-part></tp:taxon-name> Selecta</source><volume>19</volume>(<issue>3</issue>): <fpage>123</fpage>–<lpage>127</lpage>. <ext-link xlink:href="10.15298/arthsel.19.3.02" ext-link-type="doi" xlink:type="simple">https://doi.org/10.15298/arthsel.19.3.02</ext-link></mixed-citation></ref><ref id="B22"><mixed-citation xmlns:xlink="http://www.w3.org/1999/xlink" xlink:type="simple"><person-group><name name-style="western"><surname>Nguyen</surname><given-names>AD</given-names></name><name name-style="western"><surname>Sierwald</surname><given-names>P</given-names></name></person-group> (<year>2013</year>) <article-title>A worldwide catalog of the family <tp:taxon-name><tp:taxon-name-part taxon-name-part-type="family">Paradoxosomatidae</tp:taxon-name-part></tp:taxon-name> Daday, 1889 (<tp:taxon-name><tp:taxon-name-part taxon-name-part-type="class">Diplopoda</tp:taxon-name-part></tp:taxon-name>: <tp:taxon-name><tp:taxon-name-part taxon-name-part-type="order">Polydesmida</tp:taxon-name-part></tp:taxon-name>).</article-title><source>Check List</source><volume>9</volume>(<issue>6</issue>): <fpage>1132</fpage>–<lpage>1353</lpage>. <ext-link xlink:href="10.15560/9.6.1132" ext-link-type="doi" xlink:type="simple">https://doi.org/10.15560/9.6.1132</ext-link></mixed-citation></ref><ref id="B10"><mixed-citation xmlns:xlink="http://www.w3.org/1999/xlink" xlink:type="simple"><person-group><name name-style="western"><surname>Golovatch</surname><given-names>SI</given-names></name></person-group> (<year>2016</year>) <article-title>On several new or poorly-known Oriental <tp:taxon-name><tp:taxon-name-part taxon-name-part-type="family">Paradoxosomatidae</tp:taxon-name-part></tp:taxon-name> (<tp:taxon-name><tp:taxon-name-part taxon-name-part-type="class">Diplopoda</tp:taxon-name-part></tp:taxon-name>: <tp:taxon-name><tp:taxon-name-part taxon-name-part-type="order">Polydesmida</tp:taxon-name-part></tp:taxon-name>), XIX.</article-title><source><tp:taxon-name><tp:taxon-name-part taxon-name-part-type="phylum">Arthropoda</tp:taxon-name-part></tp:taxon-name> Selecta</source><volume>25</volume>(<issue>2</issue>): <fpage>131</fpage>–<lpage>152</lpage>. <ext-link xlink:href="10.15298/arthsel.25.2.01" ext-link-type="doi" xlink:type="simple">https://doi.org/10.15298/arthsel.25.2.01</ext-link></mixed-citation></ref><ref id="B23"><mixed-citation xmlns:xlink="http://www.w3.org/1999/xlink" xlink:type="simple"><person-group><name name-style="western"><surname>Nguyen</surname><given-names>AD</given-names></name><name name-style="western"><surname>Sierwald</surname><given-names>P</given-names></name><name name-style="western"><surname>Ware</surname><given-names>S</given-names></name></person-group> (<year>2023</year>) <article-title>First record of the genus <italic><tp:taxon-name><tp:taxon-name-part taxon-name-part-type="genus">Touranella</tp:taxon-name-part></tp:taxon-name></italic> Attems, 1937 (<tp:taxon-name><tp:taxon-name-part taxon-name-part-type="class">Diplopoda</tp:taxon-name-part></tp:taxon-name>, <tp:taxon-name><tp:taxon-name-part taxon-name-part-type="order">Polydesmida</tp:taxon-name-part></tp:taxon-name>, <tp:taxon-name><tp:taxon-name-part taxon-name-part-type="family">Paradoxosomatidae</tp:taxon-name-part></tp:taxon-name>) from Laos, with a description of a new species.</article-title><source>ZooKeys</source><volume>1145</volume>: <fpage>169</fpage>–<lpage>180</lpage>. <ext-link xlink:href="10.3897/zookeys.1145.98704" ext-link-type="doi" xlink:type="simple">https://doi.org/10.3897/zookeys.1145.98704</ext-link></mixed-citation></ref><ref id="B8"><mixed-citation xmlns:xlink="http://www.w3.org/1999/xlink" xlink:type="simple"><person-group><name name-style="western"><surname>Golovatch</surname><given-names>SI</given-names></name></person-group> (<year>2009a</year>) On several new or poorly-known Oriental <tp:taxon-name><tp:taxon-name-part taxon-name-part-type="family">Paradoxosomatidae</tp:taxon-name-part></tp:taxon-name> (<tp:taxon-name><tp:taxon-name-part taxon-name-part-type="class">Diplopoda</tp:taxon-name-part></tp:taxon-name>: <tp:taxon-name><tp:taxon-name-part taxon-name-part-type="order">Polydesmida</tp:taxon-name-part></tp:taxon-name>), IX. <tp:taxon-name><tp:taxon-name-part taxon-name-part-type="phylum">Arthropoda</tp:taxon-name-part></tp:taxon-name> Selecta 18(3/4): 119–124.</mixed-citation></ref></ref-list></tp:taxon-treatment>
