# Supplementary material for: ﻿Taxonomic review of the millipede genus Touranella Attems, 1937, with a redescription of the type species, T.gracilis Attems, 1937, and descriptions of three new species from Laos (Diplopoda, Polydesmida, Paradoxosomatidae)
Source: Zookeys. 2025 May 16;1238:183–208. doi: 10.3897/zookeys.1238.147550 (PMC12102668; doi:10.3897/zookeys.1238.147550)
Supplement: XML Treatment for Touranella chenla [file zookeys.1238.147550-treatment12.xml]

<!DOCTYPE tp:taxon-treatment
  PUBLIC "-//TaxonX//DTD Taxonomic Treatment Publishing DTD v0 20100105//EN" "tax-treatment-NSO.dtd">
<tp:taxon-treatment xmlns:tp="http://www.plazi.org/taxpub"><tp:treatment-meta><kwd-group><label>Taxon classification</label><kwd>
              <named-content content-type="kingdom">Animalia</named-content>
            </kwd><kwd>
              <named-content content-type="order">Polydesmida</named-content>
            </kwd><kwd>
              <named-content content-type="family">Paradoxosomatidae</named-content>
            </kwd></kwd-group><mixed-citation publication-type="journal"><person-group><name><surname>Likhitrakarn</surname><given-names>Natdanai</given-names></name><name><surname>Golovatch</surname><given-names>Sergei I.</given-names></name><name><surname>Inkhavilay</surname><given-names>Khamla</given-names></name><name><surname>Panha</surname><given-names>Somsak</given-names></name><name><surname>Sutcharit</surname><given-names>Chirasak</given-names></name></person-group><article-title>﻿Taxonomic review of the millipede genus <italic><tp:taxon-name><tp:taxon-name-part taxon-name-part-type="genus" reg="Touranella">Touranella</tp:taxon-name-part></tp:taxon-name></italic> Attems, 1937, with a redescription of the type species, <italic><tp:taxon-name><tp:taxon-name-part taxon-name-part-type="genus" reg="Touranella">T.</tp:taxon-name-part><tp:taxon-name-part taxon-name-part-type="species" reg="gracilis">gracilis</tp:taxon-name-part></tp:taxon-name></italic> Attems, 1937, and descriptions of three new species from Laos (<tp:taxon-name><tp:taxon-name-part taxon-name-part-type="class">Diplopoda</tp:taxon-name-part></tp:taxon-name>, <tp:taxon-name><tp:taxon-name-part taxon-name-part-type="order">Polydesmida</tp:taxon-name-part></tp:taxon-name>, <tp:taxon-name><tp:taxon-name-part taxon-name-part-type="family">Paradoxosomatidae</tp:taxon-name-part></tp:taxon-name>)</article-title><source>Zookeys</source><day>16</day><month>05</month><year>2025</year><volume>1238</volume><fpage>183</fpage><lpage>208</lpage><pub-id pub-id-type="doi">10.3897/zookeys.1238.147550</pub-id></mixed-citation></tp:treatment-meta><tp:nomenclature><label>﻿</label><tp:taxon-name>
            <object-id xmlns:xlink="http://www.w3.org/1999/xlink" content-type="arpha" xlink:type="simple">97B290B7-A139-5D3E-BDE6-D5AA21F7EFF7</object-id>
            <tp:taxon-name-part taxon-name-part-type="genus" reg="Touranella">Touranella</tp:taxon-name-part>
            <tp:taxon-name-part taxon-name-part-type="species" reg="chenla">chenla</tp:taxon-name-part>
            <object-id xmlns:xlink="http://www.w3.org/1999/xlink" content-type="zoobank" xlink:type="simple">https://zoobank.org/AC32C0D3-FFF1-4F01-ABE9-D3955EA8FA39</object-id>
          </tp:taxon-name><tp:taxon-authority>Likhitrakarn</tp:taxon-authority><tp:taxon-status xmlns:xlink="http://www.w3.org/1999/xlink" xlink:type="simple">sp. nov.</tp:taxon-status><xref ref-type="fig" rid="F4">Figs 4</xref><xref ref-type="fig" rid="F5">, 5</xref><xref ref-type="fig" rid="F6">, 6</xref></tp:nomenclature><tp:treatment-sec sec-type="type material" id="SECID0EZQAG"><title>Type material.</title><p><bold><italic>Holotype</italic></bold> • ♂ (<named-content xmlns:xlink="http://www.w3.org/1999/xlink" content-type="dwc:institutional_code" xlink:title="Museum of Zoology, Chulalongkorn University" xlink:href="http://grbio.org/institution/chulalongkorn-university" xlink:type="simple">CUMZ</named-content>-PD0031), Laos, Champasak Province, Pakse District, Vat Phou, 107 m, <named-content xmlns:xlink="http://www.w3.org/1999/xlink" content-type="dwc:verbatimCoordinates" xlink:type="simple"><named-content content-type="geo-json" specific-use="{&#34;type&#34;:&#34;Point&#34;,&#34;coordinates&#34;:[105.827444,14.848028]}" id="NCID0EMRAG" xlink:type="simple">14°50'52.9"N, 105°49'38.8"E</named-content></named-content>, 23.7.2013, leg. Chirasak Sutcharit.</p></tp:treatment-sec><tp:treatment-sec sec-type="diagnosis" id="SECID0ERRAG"><title>Diagnosis.</title><p>The new species seems to be particularly similar to <italic><tp:taxon-name><tp:taxon-name-part taxon-name-part-type="genus" reg="Touranella">T.</tp:taxon-name-part><tp:taxon-name-part taxon-name-part-type="species" reg="champasak">champasak</tp:taxon-name-part></tp:taxon-name></italic> from Bolaven Plateau, Laos, especially in gonopodal structure. Both species share a strongly reduced gonopodal femorite devoid of a femoral process and a distally slightly twisted solenophore (Figs <xref ref-type="fig" rid="F5">5</xref>, <xref ref-type="fig" rid="F6">6</xref>). However, the new species differs from <italic><tp:taxon-name><tp:taxon-name-part taxon-name-part-type="genus" reg="Touranella">T.</tp:taxon-name-part><tp:taxon-name-part taxon-name-part-type="species" reg="champasak">champasak</tp:taxon-name-part></tp:taxon-name></italic> by having a long, acute process d located around the mid-length of a more clearly erect and thicker solenophore (Figs <xref ref-type="fig" rid="F5">5</xref>, <xref ref-type="fig" rid="F6">6</xref>). Additionally, pleurosternal carinae are complete crests with sharp caudal denticles extending beyond the rear tergal margin only on rings 2 and 3, reduced to a rounded caudal crest on rings 4 and 5, and absent thereafter (Fig. <xref ref-type="fig" rid="F4">4C, E</xref>) (vs absent on rings 18–19). Moreover, ♂ tarsal brushes are present until ring 8 (vs until ring 16).</p><fig id="F4" position="float" orientation="portrait"><object-id xmlns:xlink="http://www.w3.org/1999/xlink" content-type="doi" xlink:type="simple">10.3897/zookeys.1238.147550.figure4</object-id><object-id xmlns:xlink="http://www.w3.org/1999/xlink" content-type="arpha" xlink:type="simple">8A91766A-B1BC-58AD-B766-05BA49244538</object-id><label>Figure 4.</label><caption><p><italic><tp:taxon-name><tp:taxon-name-part taxon-name-part-type="genus" reg="Touranella">Touranella</tp:taxon-name-part><tp:taxon-name-part taxon-name-part-type="species" reg="chenla">chenla</tp:taxon-name-part></tp:taxon-name></italic> sp. nov., ♂ holotype <bold>A</bold> habitus, live coloration <bold>B, C</bold> anterior part of body, dorsal and lateral views, respectively <bold>D, E</bold> rings 10 and 11, dorsal and lateral views, respectively <bold>F–H</bold> posterior part of body, dorsal, ventral, and lateral views, respectively <bold>I, J</bold> sternal cones between coxae 4, subcaudal and sublateral views, respectively.</p></caption><graphic xmlns:xlink="http://www.w3.org/1999/xlink" xlink:href="zookeys-1238-183_article-147550__-g004.jpg" position="float" orientation="portrait" xlink:type="simple" id="oo_1331382.jpg"><uri content-type="original_file" xlink:type="simple">https://binary.pensoft.net/fig/1331382</uri></graphic></fig><fig id="F5" position="float" orientation="portrait"><object-id xmlns:xlink="http://www.w3.org/1999/xlink" content-type="doi" xlink:type="simple">10.3897/zookeys.1238.147550.figure5</object-id><object-id xmlns:xlink="http://www.w3.org/1999/xlink" content-type="arpha" xlink:type="simple">FA3998AF-DF10-5411-BF54-793D16EF9B72</object-id><label>Figure 5.</label><caption><p><italic><tp:taxon-name><tp:taxon-name-part taxon-name-part-type="genus" reg="Touranella">Touranella</tp:taxon-name-part><tp:taxon-name-part taxon-name-part-type="species" reg="chenla">chenla</tp:taxon-name-part></tp:taxon-name></italic> sp. nov., ♂ holotype, right gonopod <bold>A, B</bold> lateral and mesal views, respectively. Abbreviations: d = process d, <abbrev xmlns:xlink="http://www.w3.org/1999/xlink" xlink:title="femoral part" id="ABBRID0EYUAG" xlink:type="simple">fe</abbrev> = femoral part, ll = lamina lateralis, <abbrev xmlns:xlink="http://www.w3.org/1999/xlink" xlink:title="lamina medialis" id="ABBRID0E3UAG" xlink:type="simple">lm</abbrev> = lamina medialis, <abbrev xmlns:xlink="http://www.w3.org/1999/xlink" xlink:title="prefemoral part" id="ABBRID0EAVAG" xlink:type="simple">pfe</abbrev> = prefemoral part, <abbrev xmlns:xlink="http://www.w3.org/1999/xlink" xlink:title="solenomere" id="ABBRID0EEVAG" xlink:type="simple">sl</abbrev> = solenomere, <abbrev xmlns:xlink="http://www.w3.org/1999/xlink" xlink:title="solenophore" id="ABBRID0EIVAG" xlink:type="simple">sph</abbrev> = solenophore. Scale bar: 0.2 mm.</p></caption><graphic xmlns:xlink="http://www.w3.org/1999/xlink" xlink:href="zookeys-1238-183_article-147550__-g005.jpg" position="float" orientation="portrait" xlink:type="simple" id="oo_1331383.jpg"><uri content-type="original_file" xlink:type="simple">https://binary.pensoft.net/fig/1331383</uri></graphic></fig><fig id="F6" position="float" orientation="portrait"><object-id xmlns:xlink="http://www.w3.org/1999/xlink" content-type="doi" xlink:type="simple">10.3897/zookeys.1238.147550.figure6</object-id><object-id xmlns:xlink="http://www.w3.org/1999/xlink" content-type="arpha" xlink:type="simple">C8E1D819-0F04-5E50-9F3C-FF6400CE8C8A</object-id><label>Figure 6.</label><caption><p><italic><tp:taxon-name><tp:taxon-name-part taxon-name-part-type="genus" reg="Touranella">Touranella</tp:taxon-name-part><tp:taxon-name-part taxon-name-part-type="species" reg="chenla">chenla</tp:taxon-name-part></tp:taxon-name></italic> sp. nov., ♂ holotype, left gonopod <bold>A, B</bold> lateral, mesal, suboral, and subcaudal views, respectively. Scale bars: 0.2 mm.</p></caption><graphic xmlns:xlink="http://www.w3.org/1999/xlink" xlink:href="zookeys-1238-183_article-147550__-g006.jpg" position="float" orientation="portrait" xlink:type="simple" id="oo_1331384.jpg"><uri content-type="original_file" xlink:type="simple">https://binary.pensoft.net/fig/1331384</uri></graphic></fig></tp:treatment-sec><tp:treatment-sec sec-type="description" id="SECID0ELWAG"><title>Description.</title><p>Length 15.2 mm, width of midbody pro- and metazona 1.1 and 1.3 mm, respectively (♂). Coloration of live animals dark brown (Fig. <xref ref-type="fig" rid="F4">4A</xref>); legs pale orange, venter and a few basal podomeres pale brown to yellow brown. Coloration in alcohol after 11 years of preservation faded to pale brown; antennae and epiproct pale brown to pallid, venter and podomeres pallid (Fig. <xref ref-type="fig" rid="F4">4B–J</xref>).</p><p>Clypeolabral region and vertex sparsely setose, epicranial suture distinct. Antennae long (Fig. <xref ref-type="fig" rid="F4">4A</xref>), reaching until ring 5 when stretched dorsally. In width, ring 4 &lt; 3 &lt; 2 &lt; collum &lt; ring 5 &lt; 6 &lt; 7 &lt; head &lt; 8–17, thereafter body gently and gradually tapering towards telson. Collum with three transverse rows of setae: 3+3 anterior, 2+2 intermediate, and 3+3 posterior; caudal corner very narrowly rounded, slightly declined ventrally, not produced past rear tergal margin (Fig. <xref ref-type="fig" rid="F4">4A–C</xref>).</p><p>Tegument smooth and shining, prozona finely shagreened, metaterga nearly smooth, faintly rugulose and leathery (Fig. <xref ref-type="fig" rid="F4">4B–F, H</xref>). Postcollum metaterga each with two transverse rows of setae: 2+2 anterior and 2+2 posterior, traceable at least as insertion points when setae broken off. Tergal setae simple, slender, short, ~ 1/3 metatergal length (Fig. <xref ref-type="fig" rid="F4">4F</xref>). Axial line well visible on metazona, traceable also on prozona.</p><p>Paraterga weak (Fig. <xref ref-type="fig" rid="F4">4A–F, H</xref>), lying at ~ 1/2 midbody height, slightly upturned, anterior edge rounded and narrowly bordered; caudal corner very narrowly rounded on rings 2–4, not produced past rear tergal margin; almost missing on following rings; pore-bearing rings with evident lateral bulges (Fig. <xref ref-type="fig" rid="F4">4B, D</xref>). Ozopores evident, lateral, each lying in an ovoid groove at ~ 1/3 metatergal length in front of posterior edge of metaterga (Fig. <xref ref-type="fig" rid="F4">4C, E, H</xref>). Transverse metatergal sulci complete on rings 5–16, incomplete on ring 17, very narrow, shallow, not reaching the bases of paraterga, at most faintly beaded at bottom (Fig. <xref ref-type="fig" rid="F4">4B–F, H</xref>). Stricture between pro- and metazona wide, deep, clearly ribbed at bottom down to base of paraterga (Fig. <xref ref-type="fig" rid="F4">4B–F, H</xref>). Pleurosternal carinae complete crests with a very sharp median tooth on rings 2 and 3, reduced to a rounded caudal crest on rings 4 and 5, thereafter missing (Fig. <xref ref-type="fig" rid="F4">4C, E, H</xref>).</p><p>Epiproct (Fig. <xref ref-type="fig" rid="F4">4F–H</xref>) conical, flattened dorsoventrally, with two small, rounded, apical papillae; tip subtruncate; lateral pre-apical papillae very small, lying close to tip. Hypoproct roundly subtriangular, setigerous knobs at caudal edge small and well-separated (Fig. <xref ref-type="fig" rid="F4">4G</xref>).</p><p>Sterna sparsely setose, without modifications; an entire, high, rounded, linguiform, setose sternal lobe between ♂ coxae 4 (Fig. <xref ref-type="fig" rid="F4">4I, J</xref>). Legs long, midbody legs 1.2–1.4 × as long as body height, prefemora without modifications, ♂ tarsal brushes present until ring 8.</p><p>Gonopods simple, slim and suberect (Figs <xref ref-type="fig" rid="F5">5</xref>, <xref ref-type="fig" rid="F6">6</xref>). Coxite slightly curved caudad, densely setose distodorsally (Figs <xref ref-type="fig" rid="F5">5A, B</xref>, <xref ref-type="fig" rid="F6">6A, B, D</xref>). Prefemoral part (= prefemorite, <abbrev xmlns:xlink="http://www.w3.org/1999/xlink" xlink:title="prefemoral part" id="ABBRID0EJZAG" xlink:type="simple">pfe</abbrev>) as usual, densely setose, ~ 3.5 × shorter than acropodite (femoral + postfemoral parts) (Figs <xref ref-type="fig" rid="F5">5A, B</xref>, <xref ref-type="fig" rid="F6">6A–C</xref>). Femorite (<abbrev xmlns:xlink="http://www.w3.org/1999/xlink" xlink:title="femoral part" id="ABBRID0EVZAG" xlink:type="simple">fe</abbrev>) short, with a strong, long, flagelliform solenomere (<abbrev xmlns:xlink="http://www.w3.org/1999/xlink" xlink:title="solenomere" id="ABBRID0EZZAG" xlink:type="simple">sl</abbrev>) twisted distad and with a strong, oblique, lateral sulcus demarcating a postfemoral part (Figs <xref ref-type="fig" rid="F5">5A, B</xref>, <xref ref-type="fig" rid="F6">6A–C</xref>). Solenophore (<abbrev xmlns:xlink="http://www.w3.org/1999/xlink" xlink:title="solenophore" id="ABBRID0EF1AG" xlink:type="simple">sph</abbrev>) long, slightly twisted distad, sheathing most of solenomere (<abbrev xmlns:xlink="http://www.w3.org/1999/xlink" xlink:title="solenomere" id="ABBRID0EJ1AG" xlink:type="simple">sl</abbrev>), slightly curved caudad (Figs <xref ref-type="fig" rid="F5">5A, B</xref>, <xref ref-type="fig" rid="F6">6A–D</xref>). Solenophore consisting of a well-developed lamina lateralis (ll) and a smaller lamina medialis (<abbrev xmlns:xlink="http://www.w3.org/1999/xlink" xlink:title="lamina medialis" id="ABBRID0EV1AG" xlink:type="simple">lm</abbrev>) (Figs <xref ref-type="fig" rid="F5">5B</xref>, <xref ref-type="fig" rid="F6">6B, C</xref>). Tip of lamina medialis subtruncate (Figs <xref ref-type="fig" rid="F5">5B</xref>, <xref ref-type="fig" rid="F6">6B</xref>), tip of lamina lateralis subrectangular with a long, slender, curved, nearly pointed process d (d), this rising distal to lamina lateralis (Figs <xref ref-type="fig" rid="F5">5A, B</xref>, <xref ref-type="fig" rid="F6">6A–D</xref>). Both supporting a long and flagelliform solenomere.</p></tp:treatment-sec><tp:treatment-sec sec-type="distribution" id="SECID0ER2AG"><title>Distribution.</title><p>Known only from the type locality, apparently endemic to the southern part of Laos.</p></tp:treatment-sec><tp:treatment-sec sec-type="etymology" id="SECID0EW2AG"><title>Etymology.</title><p>The species epithet <italic>chenla</italic> refers to the ancient kingdom of Chenla, a powerful kingdom that thrived from approximately 550 to 802 AD across the present-day territories of Thailand, Laos, Cambodia, and Vietnam. The naming also reflects the historical connection between the Chenla era and the construction of the Vat Phou temple complex in Champasak Province, Laos, where the species was discovered (<xref ref-type="bibr" rid="B26">Wikipedia 2025a</xref>, <xref ref-type="bibr" rid="B27">b</xref>). This new species so named pays tribute to the rich cultural and historical heritage of the region.</p></tp:treatment-sec><tp:treatment-sec sec-type="remarks" id="SECID0EO3AG"><title>Remarks.</title><p>The newly described species was discovered in the vicinity of Vat Phou, Champasak Province, Laos. This ruined Khmer Hindu temple complex, recognized as a UNESCO World Heritage Site, is situated amidst the lush landscapes of Southeast Asia, providing an intriguing backdrop for biodiversity exploration.</p></tp:treatment-sec><ref-list><ref id="B26"><mixed-citation xmlns:xlink="http://www.w3.org/1999/xlink" xlink:type="simple">Wikipedia (<year>2025a</year>) Wikipedia the free encyclopedia: Chenla. <ext-link xlink:href="https://en.wikipedia.org/wiki/" ext-link-type="uri" xlink:type="simple">https://en.wikipedia.org/wiki/</ext-link> Chenla [Accessed 18 April 2025]</mixed-citation></ref><ref id="B27"><mixed-citation xmlns:xlink="http://www.w3.org/1999/xlink" xlink:type="simple">Wikipedia (<year>2025b</year>) Wikipedia the free encyclopedia: Vat_Phou. <ext-link xlink:href="https://en.wikipedia.org/wiki/" ext-link-type="uri" xlink:type="simple">https://en.wikipedia.org/wiki/</ext-link> Vat_Phou [Accessed 18 April 2025]</mixed-citation></ref></ref-list></tp:taxon-treatment>
