# Supplementary material for: ﻿Taxonomic review of the millipede genus Touranella Attems, 1937, with a redescription of the type species, T.gracilis Attems, 1937, and descriptions of three new species from Laos (Diplopoda, Polydesmida, Paradoxosomatidae)
Source: Zookeys. 2025 May 16;1238:183–208. doi: 10.3897/zookeys.1238.147550 (PMC12102668; doi:10.3897/zookeys.1238.147550)
Supplement: XML Treatment for Touranella srisonchaii [file zookeys.1238.147550-treatment13.xml]

<!DOCTYPE tp:taxon-treatment
  PUBLIC "-//TaxonX//DTD Taxonomic Treatment Publishing DTD v0 20100105//EN" "tax-treatment-NSO.dtd">
<tp:taxon-treatment xmlns:tp="http://www.plazi.org/taxpub"><tp:treatment-meta><kwd-group><label>Taxon classification</label><kwd>
              <named-content content-type="kingdom">Animalia</named-content>
            </kwd><kwd>
              <named-content content-type="order">Polydesmida</named-content>
            </kwd><kwd>
              <named-content content-type="family">Paradoxosomatidae</named-content>
            </kwd></kwd-group><mixed-citation publication-type="journal"><person-group><name><surname>Likhitrakarn</surname><given-names>Natdanai</given-names></name><name><surname>Golovatch</surname><given-names>Sergei I.</given-names></name><name><surname>Inkhavilay</surname><given-names>Khamla</given-names></name><name><surname>Panha</surname><given-names>Somsak</given-names></name><name><surname>Sutcharit</surname><given-names>Chirasak</given-names></name></person-group><article-title>﻿Taxonomic review of the millipede genus <italic><tp:taxon-name><tp:taxon-name-part taxon-name-part-type="genus" reg="Touranella">Touranella</tp:taxon-name-part></tp:taxon-name></italic> Attems, 1937, with a redescription of the type species, <italic><tp:taxon-name><tp:taxon-name-part taxon-name-part-type="genus" reg="Touranella">T.</tp:taxon-name-part><tp:taxon-name-part taxon-name-part-type="species" reg="gracilis">gracilis</tp:taxon-name-part></tp:taxon-name></italic> Attems, 1937, and descriptions of three new species from Laos (<tp:taxon-name><tp:taxon-name-part taxon-name-part-type="class">Diplopoda</tp:taxon-name-part></tp:taxon-name>, <tp:taxon-name><tp:taxon-name-part taxon-name-part-type="order">Polydesmida</tp:taxon-name-part></tp:taxon-name>, <tp:taxon-name><tp:taxon-name-part taxon-name-part-type="family">Paradoxosomatidae</tp:taxon-name-part></tp:taxon-name>)</article-title><source>Zookeys</source><day>16</day><month>05</month><year>2025</year><volume>1238</volume><fpage>183</fpage><lpage>208</lpage><pub-id pub-id-type="doi">10.3897/zookeys.1238.147550</pub-id></mixed-citation></tp:treatment-meta><tp:nomenclature><label>﻿</label><tp:taxon-name>
            <object-id xmlns:xlink="http://www.w3.org/1999/xlink" content-type="arpha" xlink:type="simple">6075D95B-DFBC-598A-BF27-C5A3BAC7785F</object-id>
            <tp:taxon-name-part taxon-name-part-type="genus" reg="Touranella">Touranella</tp:taxon-name-part>
            <tp:taxon-name-part taxon-name-part-type="species" reg="srisonchaii">srisonchaii</tp:taxon-name-part>
            <object-id xmlns:xlink="http://www.w3.org/1999/xlink" content-type="zoobank" xlink:type="simple">https://zoobank.org/F56EDDFC-22F5-4E98-B4A0-D4EE86152E1F</object-id>
          </tp:taxon-name><tp:taxon-authority>Likhitrakarn</tp:taxon-authority><tp:taxon-status xmlns:xlink="http://www.w3.org/1999/xlink" xlink:type="simple">sp. nov.</tp:taxon-status><xref ref-type="fig" rid="F7">Figs 7</xref><xref ref-type="fig" rid="F8">, 8</xref><xref ref-type="fig" rid="F9">, 9</xref></tp:nomenclature><tp:treatment-sec sec-type="type material" id="SECID0EJ5AG"><title>Type material.</title><p><bold><italic>Holotype</italic></bold> • ♂ (<named-content xmlns:xlink="http://www.w3.org/1999/xlink" content-type="dwc:institutional_code" xlink:title="Museum of Zoology, Chulalongkorn University" xlink:href="http://grbio.org/institution/chulalongkorn-university" xlink:type="simple">CUMZ</named-content>-PD0032), Laos, Champasak Province, Paksong District, Phu Thevada Hotel, 106 m, <named-content xmlns:xlink="http://www.w3.org/1999/xlink" content-type="dwc:verbatimCoordinates" xlink:type="simple"><named-content content-type="geo-json" specific-use="{&#34;type&#34;:&#34;Point&#34;,&#34;coordinates&#34;:[106.238936,15.180667]}" id="NCID0E35AG" xlink:type="simple">15°10'50.4"N, 106°14'20.17"E</named-content></named-content>, 24.2.2017, leg. R. Srisonchai.</p><p><bold><italic>Paratypes</italic></bold>: • 25 ♂, 42 ♀ (<named-content xmlns:xlink="http://www.w3.org/1999/xlink" content-type="dwc:institutional_code" xlink:title="Museum of Zoology, Chulalongkorn University" xlink:href="http://grbio.org/institution/chulalongkorn-university" xlink:type="simple">CUMZ</named-content>-PD0032), same locality, together with holotype, leg. R. Srisonchai.</p></tp:treatment-sec><tp:treatment-sec sec-type="diagnosis" id="SECID0EN6AG"><title>Diagnosis.</title><p>Morphologically, in gonopodal structure this new species seems to be especially similar to both <italic><tp:taxon-name><tp:taxon-name-part taxon-name-part-type="genus" reg="Touranella">T.</tp:taxon-name-part><tp:taxon-name-part taxon-name-part-type="species" reg="chenla">chenla</tp:taxon-name-part></tp:taxon-name></italic> sp. nov. and <italic><tp:taxon-name><tp:taxon-name-part taxon-name-part-type="genus" reg="Touranella">T.</tp:taxon-name-part><tp:taxon-name-part taxon-name-part-type="species" reg="champasak">champasak</tp:taxon-name-part></tp:taxon-name></italic>, but it is distinguished by the uniform black coloration lacking a cingulate pattern (Fig. <xref ref-type="fig" rid="F7">7A–H</xref>). It differs from <italic><tp:taxon-name><tp:taxon-name-part taxon-name-part-type="genus" reg="Touranella">T.</tp:taxon-name-part><tp:taxon-name-part taxon-name-part-type="species" reg="champasak">champasak</tp:taxon-name-part></tp:taxon-name></italic> by having process d at the mid-length of the solenophore (Figs <xref ref-type="fig" rid="F8">8</xref>, <xref ref-type="fig" rid="F9">9</xref>) (vs absent); a more erect and thicker solenophore (Figs <xref ref-type="fig" rid="F8">8</xref>, <xref ref-type="fig" rid="F9">9</xref>) (vs slender and curved). <italic><tp:taxon-name><tp:taxon-name-part taxon-name-part-type="genus" reg="Touranella">T.</tp:taxon-name-part><tp:taxon-name-part taxon-name-part-type="species" reg="srisonchaii">srisonchaii</tp:taxon-name-part></tp:taxon-name></italic> sp. nov. differs from <italic><tp:taxon-name><tp:taxon-name-part taxon-name-part-type="genus" reg="Touranella">T.</tp:taxon-name-part><tp:taxon-name-part taxon-name-part-type="species" reg="chenla">chenla</tp:taxon-name-part></tp:taxon-name></italic> sp. nov. in having ♂ tarsal brushes present until ring 8 (vs until ring 14) and a twisted solenophore with a laminate and subtruncate process d (Figs <xref ref-type="fig" rid="F8">8</xref>, <xref ref-type="fig" rid="F9">9</xref>) (vs a suberect gonopodal solenophore with a slender and acute process d, Figs <xref ref-type="fig" rid="F5">5</xref>, <xref ref-type="fig" rid="F6">6</xref>).</p><fig id="F7" position="float" orientation="portrait"><object-id xmlns:xlink="http://www.w3.org/1999/xlink" content-type="doi" xlink:type="simple">10.3897/zookeys.1238.147550.figure7</object-id><object-id xmlns:xlink="http://www.w3.org/1999/xlink" content-type="arpha" xlink:type="simple">1D4DF7D8-E77D-5F20-AFC5-ECC532FB2A33</object-id><label>Figure 7.</label><caption><p><italic><tp:taxon-name><tp:taxon-name-part taxon-name-part-type="genus" reg="Touranella">Touranella</tp:taxon-name-part><tp:taxon-name-part taxon-name-part-type="species" reg="srisonchaii">srisonchaii</tp:taxon-name-part></tp:taxon-name></italic> sp. nov., ♂ holotype <bold>A</bold> habitus, live coloration <bold>B, C</bold> anterior part of body, dorsal and lateral views, respectively <bold>D, E</bold> rings 10 and 11, dorsal and lateral views, respectively <bold>F–H</bold> posterior part of body, dorsal, ventral, and lateral views, respectively <bold>I, J</bold> sternal cones between coxae 4, subcaudal and sublateral views, respectively.</p></caption><graphic xmlns:xlink="http://www.w3.org/1999/xlink" xlink:href="zookeys-1238-183_article-147550__-g007.jpg" position="float" orientation="portrait" xlink:type="simple" id="oo_1331385.jpg"><uri content-type="original_file" xlink:type="simple">https://binary.pensoft.net/fig/1331385</uri></graphic></fig><fig id="F8" position="float" orientation="portrait"><object-id xmlns:xlink="http://www.w3.org/1999/xlink" content-type="doi" xlink:type="simple">10.3897/zookeys.1238.147550.figure8</object-id><object-id xmlns:xlink="http://www.w3.org/1999/xlink" content-type="arpha" xlink:type="simple">0AB34883-83D9-59AF-88FF-BE1AEAC45C18</object-id><label>Figure 8.</label><caption><p><italic><tp:taxon-name><tp:taxon-name-part taxon-name-part-type="genus" reg="Touranella">Touranella</tp:taxon-name-part><tp:taxon-name-part taxon-name-part-type="species" reg="srisonchaii">srisonchaii</tp:taxon-name-part></tp:taxon-name></italic> sp. nov., ♂ holotype <bold>A, B</bold> right gonopod, lateral and mesal views, respectively. Abbreviations: d = process d, <abbrev xmlns:xlink="http://www.w3.org/1999/xlink" xlink:title="femoral part" id="ABBRID0EFEBG" xlink:type="simple">fe</abbrev> = femoral part, ll = lamina lateralis, <abbrev xmlns:xlink="http://www.w3.org/1999/xlink" xlink:title="lamina medialis" id="ABBRID0EJEBG" xlink:type="simple">lm</abbrev> = lamina medialis, <abbrev xmlns:xlink="http://www.w3.org/1999/xlink" xlink:title="prefemoral part" id="ABBRID0ENEBG" xlink:type="simple">pfe</abbrev> = prefemoral part, <abbrev xmlns:xlink="http://www.w3.org/1999/xlink" xlink:title="solenomere" id="ABBRID0EREBG" xlink:type="simple">sl</abbrev> = solenomere, <abbrev xmlns:xlink="http://www.w3.org/1999/xlink" xlink:title="solenophore" id="ABBRID0EVEBG" xlink:type="simple">sph</abbrev> = solenophore. Scale bars: 0.2 mm.</p></caption><graphic xmlns:xlink="http://www.w3.org/1999/xlink" xlink:href="zookeys-1238-183_article-147550__-g008.jpg" position="float" orientation="portrait" xlink:type="simple" id="oo_1331386.jpg"><uri content-type="original_file" xlink:type="simple">https://binary.pensoft.net/fig/1331386</uri></graphic></fig><fig id="F9" position="float" orientation="portrait"><object-id xmlns:xlink="http://www.w3.org/1999/xlink" content-type="doi" xlink:type="simple">10.3897/zookeys.1238.147550.figure9</object-id><object-id xmlns:xlink="http://www.w3.org/1999/xlink" content-type="arpha" xlink:type="simple">7E350D12-C419-5E8B-9619-B7A352793512</object-id><label>Figure 9.</label><caption><p><italic><tp:taxon-name><tp:taxon-name-part taxon-name-part-type="genus" reg="Touranella">Touranella</tp:taxon-name-part><tp:taxon-name-part taxon-name-part-type="species" reg="srisonchaii">srisonchaii</tp:taxon-name-part></tp:taxon-name></italic> sp. nov., ♂ holotype, right gonopod <bold>A, B</bold> lateral and mesal views, respectively <bold>C–G</bold> distal part, submesal, subcaudal, suboral, sublateral, and subcaudal views, respectively. Scale bars: 0.2 mm.</p></caption><graphic xmlns:xlink="http://www.w3.org/1999/xlink" xlink:href="zookeys-1238-183_article-147550__-g009.jpg" position="float" orientation="portrait" xlink:type="simple" id="oo_1331387.jpg"><uri content-type="original_file" xlink:type="simple">https://binary.pensoft.net/fig/1331387</uri></graphic></fig></tp:treatment-sec><tp:treatment-sec sec-type="description" id="SECID0E1FBG"><title>Description.</title><p>Length 14.8–21.0 (♂) or 14.6–19.8 mm (♀), width of midbody pro- and metazona 1.5–2.3 and 1.8–2.2 mm (♂) or 1.8–2.4 and 2.2–2.6 mm (♀), respectively. Coloration of live animals mostly dark or blackish (Fig. <xref ref-type="fig" rid="F7">7A</xref>); head, antennae, paraterga, and epiproct slightly lighter; venter dark brown, legs pale yellowish. Coloration in alcohol after seven years of preservation faded to dark brown or blackish; head, antennae, paraterga, and epiproct dark brown to pale brown; venter pale brown; legs pale yellowish to pallid (Fig. <xref ref-type="fig" rid="F7">7B–J</xref>).</p><p>Clypeolabral region and vertex sparsely setose, epicranial suture distinct. Antennae moderately long (Fig. <xref ref-type="fig" rid="F7">7A, B</xref>), reaching until body ring 4 (♂, ♀) when stretched dorsally. Head in width &lt; collum &lt; ring 3 &lt; 4 &lt; 2 &lt; 5–16 (♂, ♀); thereafter body gently and gradually tapering towards telson. Collum with three transverse rows of setae: 3+3 anterior, 2+2 intermediate, and 4+4 posterior; caudal corner very narrowly rounded, slightly declined ventrally, not produced past rear tergal margin (Fig. <xref ref-type="fig" rid="F7">7B, C</xref>).</p><p>Tegument smooth and shining, prozona finely shagreened, metaterga finely rugulose (Fig. <xref ref-type="fig" rid="F7">7A–F, H</xref>); surface below paraterga finely microgranulate (Fig. <xref ref-type="fig" rid="F7">7C, E, F</xref>). Postcollum metaterga each with two transverse rows of setae: 3+3 anterior and 4+4 posterior, nearly always abraded, but still traceable as insertion points. Tergal setae simple, slender, short, ~ 1/5 metatergal length. Axial line well visible on metazona, traceable also on prozona.</p><p>Paraterga moderately developed (Fig. <xref ref-type="fig" rid="F7">7A–F, H</xref>), slightly upturned, lying at ~ 1/2 midbody height. Paraterga 2 subhorizontal, broad in dorsal view, thin in lateral view; shoulders well-developed, slightly rounded and oblique laterally; caudal tip rounded, slightly produced past rear tergal margin (Fig. <xref ref-type="fig" rid="F7">7B, C</xref>). Following rings with evident lateral bulges, not produced past rear tergal margin, broader on pore-bearing rings (Fig. <xref ref-type="fig" rid="F7">7B, D, F</xref>). Ozopores evident, lateral, each lying in an ovoid groove at ~ 1/3 metatergal length in front of posterior edge of metaterga (Fig. <xref ref-type="fig" rid="F7">7C, E, H</xref>).</p><p>Transverse metatergal sulci usually distinct (Fig. <xref ref-type="fig" rid="F7">7B–F, H</xref>), incomplete on rings 4 and 19, complete on metaterga 5–17 (♂, ♀), shallow, not reaching the bases of paraterga, at most faintly beaded at bottom. Stricture between pro- and metazona narrow, beaded at bottom down to base of paraterga (Fig. <xref ref-type="fig" rid="F7">7B–E</xref>). Pleurosternal carinae complete crests with a sharp caudal tooth on ring 2, reduced to a rounded caudal crest on rings 3 and 4, thereafter missing (♂, ♀) (Fig. <xref ref-type="fig" rid="F7">7C, E, H</xref>).</p><p>Epiproct (Fig. <xref ref-type="fig" rid="F7">7F–H</xref>) conical, flattened dorsoventrally, with two small, rounded, apical papillae; tip rounded; lateral pre-apical papillae very small, lying close to tip. Hypoproct roundly subtriangular, setigerous knobs at caudal edge small and well-separated (Fig. <xref ref-type="fig" rid="F7">7G</xref>).</p><p>Sterna sparsely setose, without modifications (Fig. <xref ref-type="fig" rid="F7">7G</xref>); an entire, rather short, rounded, linguiform, setose, sternal lobe between ♂ coxae 4 (Fig. <xref ref-type="fig" rid="F7">7I, J</xref>). A paramedian pair of evident tubercles in front of gonopodal aperture. Legs moderately long and slender, midbody ones ~ 1.1–1.3 (♂) or 0.9–1.1 × (♀) as long as body height, prefemora without modifications, ♂ tarsal brushes present until ring 14.</p><p>Gonopods relatively simple and suberect (Figs <xref ref-type="fig" rid="F8">8</xref>, <xref ref-type="fig" rid="F9">9</xref>). Coxite slightly curved caudally, rather densely setose distodorsally (Figs <xref ref-type="fig" rid="F8">8A, B</xref>, <xref ref-type="fig" rid="F9">9A, B</xref>). Prefemoral part (<abbrev xmlns:xlink="http://www.w3.org/1999/xlink" xlink:title="prefemoral part" id="ABBRID0ECJBG" xlink:type="simple">pfe</abbrev>) densely setose, ~ 1/3 as long as acropodite (femoral + postfemoral parts) (Figs <xref ref-type="fig" rid="F8">8A, B</xref>, <xref ref-type="fig" rid="F9">9A, B</xref>). Femorite (<abbrev xmlns:xlink="http://www.w3.org/1999/xlink" xlink:title="femoral part" id="ABBRID0EOJBG" xlink:type="simple">fe</abbrev>) rather short, with a medial, strong, long, flagelliform solenomere (<abbrev xmlns:xlink="http://www.w3.org/1999/xlink" xlink:title="solenomere" id="ABBRID0ESJBG" xlink:type="simple">sl</abbrev>), strongly twisted distally, and with an oblique lateral sulcus defining a postfemoral part (Figs <xref ref-type="fig" rid="F8">8A, B</xref>, <xref ref-type="fig" rid="F9">9A, B</xref>). Solenophore (<abbrev xmlns:xlink="http://www.w3.org/1999/xlink" xlink:title="solenophore" id="ABBRID0E5JBG" xlink:type="simple">sph</abbrev>) long, stout, suberect, with a clear lateral shoulder, sheathing most of solenomere (<abbrev xmlns:xlink="http://www.w3.org/1999/xlink" xlink:title="solenomere" id="ABBRID0ECKBG" xlink:type="simple">sl</abbrev>) (Figs <xref ref-type="fig" rid="F8">8A, B</xref>, <xref ref-type="fig" rid="F9">9A–D</xref>). Lamina lateralis (ll) well-developed, strongly twisted, and lamina medialis (<abbrev xmlns:xlink="http://www.w3.org/1999/xlink" xlink:title="lamina medialis" id="ABBRID0EOKBG" xlink:type="simple">lm</abbrev>) suberect (Figs <xref ref-type="fig" rid="F8">8B</xref>, <xref ref-type="fig" rid="F9">9D, E</xref>). Tip of lamina lateralis a broad, expanded, apical lamina with three small denticles (Figs <xref ref-type="fig" rid="F8">8A, B</xref>, <xref ref-type="fig" rid="F9">9A–G</xref>), at halfway bearing a large, long, slightly curved, subtruncate tip process d, this rising distal to lamina lateralis (Figs <xref ref-type="fig" rid="F8">8A, B</xref>, <xref ref-type="fig" rid="F9">9A–G</xref>).</p></tp:treatment-sec><tp:treatment-sec sec-type="distribution" id="SECID0EKLBG"><title>Distribution.</title><p>Known only form the type locality, apparently endemic to the southern part of Laos.</p></tp:treatment-sec><tp:treatment-sec sec-type="etymology" id="SECID0EPLBG"><title>Etymology.</title><p>To honor Dr. Ruttapon Srisonchai, diplopodologist at the Faculty of Science of Khon Kaen University, who has not only contributed to the study of millipede taxonomy in Thailand, but also collected the type series of this new species.</p></tp:treatment-sec><tp:treatment-sec sec-type="remarks" id="SECID0EULBG"><title>Remarks.</title><p>The new species was discovered near Phu Thevada Hotel in the evening following a rainfall, after a full day of collecting. The area surrounding the hotel is a small pine forest situated on a low hill. The rainfall prompted millipedes and land snails to emerge on the ground and tree trunks, facilitating the collection of a significant number of samples. In total, 67 specimens were taken, revealing a male to female ratio of 1:1.68.</p></tp:treatment-sec><tp:treatment-sec><!--Section generated to contain objects referenced in tp:taxon-treatment.--><fig id="F5" position="float" orientation="portrait"><object-id xmlns:xlink="http://www.w3.org/1999/xlink" content-type="doi" xlink:type="simple">10.3897/zookeys.1238.147550.figure5</object-id><object-id xmlns:xlink="http://www.w3.org/1999/xlink" content-type="arpha" xlink:type="simple">FA3998AF-DF10-5411-BF54-793D16EF9B72</object-id><label>Figure 5.</label><caption><p><italic><tp:taxon-name><tp:taxon-name-part taxon-name-part-type="genus" reg="Touranella">Touranella</tp:taxon-name-part><tp:taxon-name-part taxon-name-part-type="species" reg="chenla">chenla</tp:taxon-name-part></tp:taxon-name></italic> sp. nov., ♂ holotype, right gonopod <bold>A, B</bold> lateral and mesal views, respectively. Abbreviations: d = process d, <abbrev xmlns:xlink="http://www.w3.org/1999/xlink" xlink:title="femoral part" id="ABBRID0EYUAG" xlink:type="simple">fe</abbrev> = femoral part, ll = lamina lateralis, <abbrev xmlns:xlink="http://www.w3.org/1999/xlink" xlink:title="lamina medialis" id="ABBRID0E3UAG" xlink:type="simple">lm</abbrev> = lamina medialis, <abbrev xmlns:xlink="http://www.w3.org/1999/xlink" xlink:title="prefemoral part" id="ABBRID0EAVAG" xlink:type="simple">pfe</abbrev> = prefemoral part, <abbrev xmlns:xlink="http://www.w3.org/1999/xlink" xlink:title="solenomere" id="ABBRID0EEVAG" xlink:type="simple">sl</abbrev> = solenomere, <abbrev xmlns:xlink="http://www.w3.org/1999/xlink" xlink:title="solenophore" id="ABBRID0EIVAG" xlink:type="simple">sph</abbrev> = solenophore. Scale bar: 0.2 mm.</p></caption><graphic xmlns:xlink="http://www.w3.org/1999/xlink" xlink:href="zookeys-1238-183_article-147550__-g005.jpg" position="float" orientation="portrait" xlink:type="simple" id="oo_1331383.jpg"><uri content-type="original_file" xlink:type="simple">https://binary.pensoft.net/fig/1331383</uri></graphic></fig><fig id="F6" position="float" orientation="portrait"><object-id xmlns:xlink="http://www.w3.org/1999/xlink" content-type="doi" xlink:type="simple">10.3897/zookeys.1238.147550.figure6</object-id><object-id xmlns:xlink="http://www.w3.org/1999/xlink" content-type="arpha" xlink:type="simple">C8E1D819-0F04-5E50-9F3C-FF6400CE8C8A</object-id><label>Figure 6.</label><caption><p><italic><tp:taxon-name><tp:taxon-name-part taxon-name-part-type="genus" reg="Touranella">Touranella</tp:taxon-name-part><tp:taxon-name-part taxon-name-part-type="species" reg="chenla">chenla</tp:taxon-name-part></tp:taxon-name></italic> sp. nov., ♂ holotype, left gonopod <bold>A, B</bold> lateral, mesal, suboral, and subcaudal views, respectively. Scale bars: 0.2 mm.</p></caption><graphic xmlns:xlink="http://www.w3.org/1999/xlink" xlink:href="zookeys-1238-183_article-147550__-g006.jpg" position="float" orientation="portrait" xlink:type="simple" id="oo_1331384.jpg"><uri content-type="original_file" xlink:type="simple">https://binary.pensoft.net/fig/1331384</uri></graphic></fig></tp:treatment-sec></tp:taxon-treatment>
