# Supplementary material for: ﻿Taxonomic review of the millipede genus Touranella Attems, 1937, with a redescription of the type species, T.gracilis Attems, 1937, and descriptions of three new species from Laos (Diplopoda, Polydesmida, Paradoxosomatidae)
Source: Zookeys. 2025 May 16;1238:183–208. doi: 10.3897/zookeys.1238.147550 (PMC12102668; doi:10.3897/zookeys.1238.147550)
Supplement: XML Treatment for Touranella jaegeri [file zookeys.1238.147550-treatment14.xml]

<!DOCTYPE tp:taxon-treatment
  PUBLIC "-//TaxonX//DTD Taxonomic Treatment Publishing DTD v0 20100105//EN" "tax-treatment-NSO.dtd">
<tp:taxon-treatment xmlns:tp="http://www.plazi.org/taxpub"><tp:treatment-meta><kwd-group><label>Taxon classification</label><kwd>
              <named-content content-type="kingdom">Animalia</named-content>
            </kwd><kwd>
              <named-content content-type="order">Polydesmida</named-content>
            </kwd><kwd>
              <named-content content-type="family">Paradoxosomatidae</named-content>
            </kwd></kwd-group><mixed-citation publication-type="journal"><person-group><name><surname>Likhitrakarn</surname><given-names>Natdanai</given-names></name><name><surname>Golovatch</surname><given-names>Sergei I.</given-names></name><name><surname>Inkhavilay</surname><given-names>Khamla</given-names></name><name><surname>Panha</surname><given-names>Somsak</given-names></name><name><surname>Sutcharit</surname><given-names>Chirasak</given-names></name></person-group><article-title>﻿Taxonomic review of the millipede genus <italic><tp:taxon-name><tp:taxon-name-part taxon-name-part-type="genus" reg="Touranella">Touranella</tp:taxon-name-part></tp:taxon-name></italic> Attems, 1937, with a redescription of the type species, <italic><tp:taxon-name><tp:taxon-name-part taxon-name-part-type="genus" reg="Touranella">T.</tp:taxon-name-part><tp:taxon-name-part taxon-name-part-type="species" reg="gracilis">gracilis</tp:taxon-name-part></tp:taxon-name></italic> Attems, 1937, and descriptions of three new species from Laos (<tp:taxon-name><tp:taxon-name-part taxon-name-part-type="class">Diplopoda</tp:taxon-name-part></tp:taxon-name>, <tp:taxon-name><tp:taxon-name-part taxon-name-part-type="order">Polydesmida</tp:taxon-name-part></tp:taxon-name>, <tp:taxon-name><tp:taxon-name-part taxon-name-part-type="family">Paradoxosomatidae</tp:taxon-name-part></tp:taxon-name>)</article-title><source>Zookeys</source><day>16</day><month>05</month><year>2025</year><volume>1238</volume><fpage>183</fpage><lpage>208</lpage><pub-id pub-id-type="doi">10.3897/zookeys.1238.147550</pub-id></mixed-citation></tp:treatment-meta><tp:nomenclature><label>﻿</label><tp:taxon-name>
            <object-id xmlns:xlink="http://www.w3.org/1999/xlink" content-type="arpha" xlink:type="simple">2763A5D6-3EF9-5FD1-A24F-10D263463331</object-id>
            <tp:taxon-name-part taxon-name-part-type="genus" reg="Touranella">Touranella</tp:taxon-name-part>
            <tp:taxon-name-part taxon-name-part-type="species" reg="jaegeri">jaegeri</tp:taxon-name-part>
            <object-id xmlns:xlink="http://www.w3.org/1999/xlink" content-type="zoobank" xlink:type="simple">https://zoobank.org/B0940D80-C5CC-49CF-9AAD-335236EE643D</object-id>
          </tp:taxon-name><tp:taxon-authority>Likhitrakarn</tp:taxon-authority><tp:taxon-status xmlns:xlink="http://www.w3.org/1999/xlink" xlink:type="simple">sp. nov.</tp:taxon-status><xref ref-type="fig" rid="F10">Figs 10</xref><xref ref-type="fig" rid="F11">, 11</xref><xref ref-type="fig" rid="F12">, 12</xref></tp:nomenclature><tp:treatment-sec sec-type="type material" id="SECID0EPNBG"><title>Type material.</title><p><bold><italic>Holotype</italic></bold> • ♂ (<named-content xmlns:xlink="http://www.w3.org/1999/xlink" content-type="dwc:institutional_code" xlink:title="Senckenberg Research Institute" xlink:href="http://grbio.org/institution/forschungsinstitut-und-natur-museum-senckenberg" xlink:type="simple">SMF</named-content>-SM-01), Laos, Bolikhamsay Province, Lak Sao, Tham Mankhone, 501 m, <named-content xmlns:xlink="http://www.w3.org/1999/xlink" content-type="dwc:verbatimCoordinates" xlink:type="simple"><named-content content-type="geo-json" specific-use="{&#34;type&#34;:&#34;Point&#34;,&#34;coordinates&#34;:[104.812750,18.221139]}" id="NCID0ECOBG" xlink:type="simple">18°13'16.1"N, 104°48'45.9"E</named-content></named-content>, 21.7.2016, leg. P. Jäger. <bold><italic>Paratypes</italic></bold>: • 1 ♂ (<named-content xmlns:xlink="http://www.w3.org/1999/xlink" content-type="dwc:institutional_code" xlink:title="Senckenberg Research Institute" xlink:href="http://grbio.org/institution/forschungsinstitut-und-natur-museum-senckenberg" xlink:type="simple">SMF</named-content>-SM-01), same locality, together with holotype.</p></tp:treatment-sec><tp:treatment-sec sec-type="diagnosis" id="SECID0EPOBG"><title>Diagnosis.</title><p>The new species closely resembles both <italic><tp:taxon-name><tp:taxon-name-part taxon-name-part-type="genus" reg="Touranella">T.</tp:taxon-name-part><tp:taxon-name-part taxon-name-part-type="species" reg="chenla">chenla</tp:taxon-name-part></tp:taxon-name></italic> sp. nov. and <italic><tp:taxon-name><tp:taxon-name-part taxon-name-part-type="genus" reg="Touranella">T.</tp:taxon-name-part><tp:taxon-name-part taxon-name-part-type="species" reg="champasak">champasak</tp:taxon-name-part></tp:taxon-name></italic>, especially in its moniliform body with significantly reduced paraterga (Fig. <xref ref-type="fig" rid="F4">4A–H</xref>, <xref ref-type="fig" rid="F7">7A–H</xref>). However, it differs from <italic><tp:taxon-name><tp:taxon-name-part taxon-name-part-type="genus" reg="Touranella">T.</tp:taxon-name-part><tp:taxon-name-part taxon-name-part-type="species" reg="chenla">chenla</tp:taxon-name-part></tp:taxon-name></italic> sp. nov. by possessing a broader and better expanded apical process d, which arises proximal to the lamina lateralis (Figs <xref ref-type="fig" rid="F11">11</xref>, <xref ref-type="fig" rid="F12">12</xref>) (vs a slender, long, curved, apical process d that rises distal to the lamina lateralis (Figs <xref ref-type="fig" rid="F5">5</xref>, <xref ref-type="fig" rid="F6">6</xref>)), coupled with a larger size, measuring 21.4–22.6 mm long (vs smaller, 15.2 mm long). In comparison to <italic><tp:taxon-name><tp:taxon-name-part taxon-name-part-type="genus" reg="Touranella">T.</tp:taxon-name-part><tp:taxon-name-part taxon-name-part-type="species" reg="champasak">champasak</tp:taxon-name-part></tp:taxon-name></italic>, this species has pleurosternal carinae with complete crests and sharp caudal teeth on rings 2–4, and absent from ring 5 (vs present until ring 17 and absent thereafter). ♂ legs are 1.3–1.5 × as long as midbody height (vs longer, 1.7–1.8×), and ♂ tarsal brushes present until ring 10 (vs until ring 16).</p></tp:treatment-sec><tp:treatment-sec sec-type="description" id="SECID0EZQBG"><title>Description.</title><p>Length 21.4–22.6 (♂), width of midbody pro- and metazona 2.6–2.8 and 3.2–3.3 mm (♂), respectively. Coloration of live animals dark brown-orange (Fig. <xref ref-type="fig" rid="F10">10A</xref>), with a contrasting longitudinal pale yellow-orange stripe, this being narrow on prozona, but characteristically bead-shaped and broadened on metazona; paraterga, epiproct, and venter pale orange to pale yellow; head and antennae dark brown; legs contrasting pale orange, a few basal podomeres pale yellow to pallid. Coloration in alcohol after eight years of preservation faded to dark brown; antennae dark brown and increasingly faded distally; paraterga, venter, and epiproct pale brown to pallid; and podomeres pallid, basal podomeres of legs pallid, increasingly dark brown distally (Fig. <xref ref-type="fig" rid="F10">10B–J</xref>).</p><fig id="F10" position="float" orientation="portrait"><object-id xmlns:xlink="http://www.w3.org/1999/xlink" content-type="doi" xlink:type="simple">10.3897/zookeys.1238.147550.figure10</object-id><object-id xmlns:xlink="http://www.w3.org/1999/xlink" content-type="arpha" xlink:type="simple">B41542F2-C478-56BE-9FFF-947C955923EB</object-id><label>Figure 10.</label><caption><p><italic><tp:taxon-name><tp:taxon-name-part taxon-name-part-type="genus" reg="Touranella">Touranella</tp:taxon-name-part><tp:taxon-name-part taxon-name-part-type="species" reg="jaegeri">jaegeri</tp:taxon-name-part></tp:taxon-name></italic> sp. nov., ♂ holotype <bold>A</bold> habitus, live coloration <bold>B, C</bold> anterior part of body, dorsal and lateral views, respectively <bold>D, E</bold> rings 10 and 11, dorsal and lateral views, respectively <bold>F–H</bold> posterior part of body, dorsal, ventral, and lateral views, respectively <bold>I, J</bold> sternal cones between coxae 4, subcaudal and sublateral views, respectively.</p></caption><graphic xmlns:xlink="http://www.w3.org/1999/xlink" xlink:href="zookeys-1238-183_article-147550__-g010.jpg" position="float" orientation="portrait" xlink:type="simple" id="oo_1331388.jpg"><uri content-type="original_file" xlink:type="simple">https://binary.pensoft.net/fig/1331388</uri></graphic></fig><fig id="F11" position="float" orientation="portrait"><object-id xmlns:xlink="http://www.w3.org/1999/xlink" content-type="doi" xlink:type="simple">10.3897/zookeys.1238.147550.figure11</object-id><object-id xmlns:xlink="http://www.w3.org/1999/xlink" content-type="arpha" xlink:type="simple">E1D97385-8A8E-58BC-BF43-FFF6D69FADCD</object-id><label>Figure 11.</label><caption><p><italic><tp:taxon-name><tp:taxon-name-part taxon-name-part-type="genus" reg="Touranella">Touranella</tp:taxon-name-part><tp:taxon-name-part taxon-name-part-type="species" reg="jaegeri">jaegeri</tp:taxon-name-part></tp:taxon-name></italic> sp. nov., ♂ holotype, left gonopod <bold>A–D</bold> mesal, lateral, suboral, and subcaudal views, respectively. Abbreviations: d = process d, <abbrev xmlns:xlink="http://www.w3.org/1999/xlink" xlink:title="femoral part" id="ABBRID0E5SBG" xlink:type="simple">fe</abbrev> = femoral part, ll = lamina lateralis, <abbrev xmlns:xlink="http://www.w3.org/1999/xlink" xlink:title="lamina medialis" id="ABBRID0ECTBG" xlink:type="simple">lm</abbrev> = lamina medialis, <abbrev xmlns:xlink="http://www.w3.org/1999/xlink" xlink:title="prefemoral part" id="ABBRID0EGTBG" xlink:type="simple">pfe</abbrev> = prefemoral part, <abbrev xmlns:xlink="http://www.w3.org/1999/xlink" xlink:title="solenophore" id="ABBRID0EKTBG" xlink:type="simple">sph</abbrev> = solenophore, u = shoulder u. Scale bar: 0.2 mm.</p></caption><graphic xmlns:xlink="http://www.w3.org/1999/xlink" xlink:href="zookeys-1238-183_article-147550__-g011.jpg" position="float" orientation="portrait" xlink:type="simple" id="oo_1331389.jpg"><uri content-type="original_file" xlink:type="simple">https://binary.pensoft.net/fig/1331389</uri></graphic></fig><fig id="F12" position="float" orientation="portrait"><object-id xmlns:xlink="http://www.w3.org/1999/xlink" content-type="doi" xlink:type="simple">10.3897/zookeys.1238.147550.figure12</object-id><object-id xmlns:xlink="http://www.w3.org/1999/xlink" content-type="arpha" xlink:type="simple">AFD01FE5-AE3C-556F-8715-5B51F86DC49A</object-id><label>Figure 12.</label><caption><p><italic><tp:taxon-name><tp:taxon-name-part taxon-name-part-type="genus" reg="Touranella">Touranella</tp:taxon-name-part><tp:taxon-name-part taxon-name-part-type="species" reg="jaegeri">jaegeri</tp:taxon-name-part></tp:taxon-name></italic> sp. nov., ♂ holotype, left gonopod, acropodite part <bold>A–F</bold> sublateral, lateral, sublateral, suboral, submesal, and subcaudal views, respectively. Scale bars: 0.2 mm.</p></caption><graphic xmlns:xlink="http://www.w3.org/1999/xlink" xlink:href="zookeys-1238-183_article-147550__-g012.jpg" position="float" orientation="portrait" xlink:type="simple" id="oo_1331390.jpg"><uri content-type="original_file" xlink:type="simple">https://binary.pensoft.net/fig/1331390</uri></graphic></fig><p>Clypeolabral region and vertex sparsely setose, epicranial suture distinct. Antennae long, reaching until ring 5 when stretched dorsally (Fig. <xref ref-type="fig" rid="F10">10A</xref>). In width, ring 3 = 4 &lt; collum &lt; ring 2 &lt; 5 &lt; 6–17 (♂); thereafter body gently and gradually tapering towards telson. Collum with three transverse rows of setae: 3+3 anterior, 2+2 intermediate, and 4+4 posterior; caudal corner very narrowly rounded, paraterga slightly declined ventrally, not produced past rear tergal margin (Fig. <xref ref-type="fig" rid="F10">10A, B</xref>).</p><p>Tegument smooth and shining, prozona finely shagreened, metaterga nearly smooth, faintly rugulose and leathery (Fig. <xref ref-type="fig" rid="F10">10B–F, H</xref>) Postcollum metaterga each with two transverse rows of setae: 2+2 in anterior and 3+3 in posterior row, the latter traceable as insertion points when setae broken off. Tergal setae simple, short, slender, ~ 1/5 metatergal length. Axial line visible on metazona, traceable also on prozona. Paraterga weak (Fig. <xref ref-type="fig" rid="F10">10A–F, H</xref>), slightly upturned posteriorly, lying at ~ 1/2 midbody height, lateral edge without incisions. Paraterga 2 subhorizontal, broad in dorsal view, thin in lateral view, anterior edge well-developed, slightly rounded and oblique laterally, caudal tip rounded, slightly produced past rear tergal margin (Fig. <xref ref-type="fig" rid="F10">10B, C</xref>).</p><p>Paraterga 3 and 4 with evident lateral bulges, caudal corner very broadly rounded, not produced past rear tergal margin (Fig. <xref ref-type="fig" rid="F10">10B, C</xref>). Following rings with small lateral bulges, not produced past rear tergal margin, broader on pore-bearing rings (Fig. <xref ref-type="fig" rid="F10">10B, D, F</xref>). Calluses on paraterga delimited by a sulcus both dorsally and ventrally. Ozopores evident, lateral, each lying in an ovoid groove at ~ 1/3 metatergal length in front of posterior edge of metaterga (Fig. <xref ref-type="fig" rid="F10">10E, H</xref>). Transverse metatergal sulci usually distinct (Fig. <xref ref-type="fig" rid="F10">10B–F, H</xref>), incomplete on ring 17, complete on rings 5–16, shallow, not reaching the bases of paraterga, at most faintly beaded at bottom. Stricture between pro- and metazona wide and rather deep, ribbed at bottom down to base of paraterga (Fig. <xref ref-type="fig" rid="F10">10B–E</xref>). Pleurosternal carinae complete crests with sharp caudal teeth on rings 2–4, thereafter missing (Fig. <xref ref-type="fig" rid="F10">10C, E, H</xref>).</p><p>Epiproct (Fig. <xref ref-type="fig" rid="F10">10F–H</xref>) conical, flattened dorsoventrally, tip subtruncate, subapical lateral papillae small, but visible, lying close to tip. Hypoproct roundly subtrapeziform, small setigerous knobs at caudal edge small and well-separated (Fig. <xref ref-type="fig" rid="F10">10G</xref>).</p><p>Sterna sparsely setose, without modifications (Fig. <xref ref-type="fig" rid="F10">10G</xref>); an entire, high, rounded, linguiform, setose, sternal lobe between ♂ coxae 4 (Fig. <xref ref-type="fig" rid="F10">10I, J</xref>). A paramedian pair of evident tubercles in front of gonopodal aperture. Legs long and slender, midbody ones ~ 1.3–1.5 as long as body height; prefemora without modifications; ♂ tarsal brushes present until ring 10 (♂).</p><p>Gonopods relatively simple and suberect (Figs <xref ref-type="fig" rid="F11">11</xref>, <xref ref-type="fig" rid="F12">12</xref>). Coxite slightly curved caudally, rather densely setose distodorsally (Fig. <xref ref-type="fig" rid="F11">11A, B</xref>). Prefemoral part (<abbrev xmlns:xlink="http://www.w3.org/1999/xlink" xlink:title="prefemoral part" id="ABBRID0EBXBG" xlink:type="simple">pfe</abbrev>) densely setose, ~ 1/4 as long as acropodite (femoral + postfemoral parts) (Fig. <xref ref-type="fig" rid="F11">11A–C</xref>). Femorite (<abbrev xmlns:xlink="http://www.w3.org/1999/xlink" xlink:title="femoral part" id="ABBRID0EJXBG" xlink:type="simple">fe</abbrev>) strongly reduced, without femoral processes, bearing a medial, strong, long, flagelliform solenomere (<abbrev xmlns:xlink="http://www.w3.org/1999/xlink" xlink:title="solenomere" id="ABBRID0ENXBG" xlink:type="simple">sl</abbrev>), twisted distally, and with an oblique lateral sulcus defining a postfemoral part (Fig. <xref ref-type="fig" rid="F11">11A, B</xref>). Solenophore (<abbrev xmlns:xlink="http://www.w3.org/1999/xlink" xlink:title="solenophore" id="ABBRID0EVXBG" xlink:type="simple">sph</abbrev>) long, rather slender, slightly curved caudally, sheathing most of solenomere (<abbrev xmlns:xlink="http://www.w3.org/1999/xlink" xlink:title="solenomere" id="ABBRID0EZXBG" xlink:type="simple">sl</abbrev>), directed caudally, with a lateral shoulder (u) at base (Figs <xref ref-type="fig" rid="F11">11C, D</xref>, <xref ref-type="fig" rid="F12">12A, D, E</xref>). Solenophore consisting of a well-developed, strongly twisted lamina lateralis (ll) and a smaller, slightly twisted lamina medialis (<abbrev xmlns:xlink="http://www.w3.org/1999/xlink" xlink:title="lamina medialis" id="ABBRID0EFYBG" xlink:type="simple">lm</abbrev>) (Fig. <xref ref-type="fig" rid="F11">11A–D</xref>). Tip of the lamina lateralis (ll) split into two broad, expanded apical laminae, a median lamina with a small denticle, and halfway bearing a broad, expanded apical lamina (Figs <xref ref-type="fig" rid="F11">11A, D</xref>, <xref ref-type="fig" rid="F12">12C–F</xref>), subtruncate tip process d rising proximal to lamina lateralis (Fig. <xref ref-type="fig" rid="F11">11A, B</xref>).</p></tp:treatment-sec><tp:treatment-sec sec-type="distribution" id="SECID0EZYBG"><title>Distribution.</title><p>Known only from the type locality, apparently endemic to the central part of Laos.</p></tp:treatment-sec><tp:treatment-sec sec-type="etymology" id="SECID0E5YBG"><title>Etymology.</title><p>To honor Dr. Peter Jäger, a renowned arachnologist from the Senckenberg Research Institute in Frankfurt, Germany, who collected the type specimens of this species.</p></tp:treatment-sec><tp:treatment-sec sec-type="remarks" id="SECID0EDZBG"><title>Remarks.</title><p>The new species was discovered during a survey undertaken as part of the Laos Biodiversity Survey project.</p><sec sec-type="﻿Key to the currently known species of Touranella (chiefly based on ♂), modified after Nguyen et al. (2023)" id="SECID0EIZBG"><title>﻿Key to the currently known species of <italic><tp:taxon-name><tp:taxon-name-part taxon-name-part-type="genus" reg="Touranella">Touranella</tp:taxon-name-part></tp:taxon-name></italic> (chiefly based on ♂), modified after Nguyen et al. (2023)</title><table-wrap content-type="key" position="anchor" orientation="portrait"><table id="TID0E11AE" rules="all"><tbody><tr><td rowspan="1" colspan="1">1</td><td rowspan="1" colspan="1">Most metaterga granulate-tuberculate or densely hirsute (Fig. <xref ref-type="fig" rid="F2">2A–G, J–L</xref>)</td><td rowspan="1" colspan="1">
                      <bold>2</bold>
                    </td></tr><tr><td rowspan="1" colspan="1">–</td><td rowspan="1" colspan="1">Most metaterga smooth, with only two or three transverse rows of setae on each ring (Figs <xref ref-type="fig" rid="F4">4A–H</xref>, <xref ref-type="fig" rid="F7">7A–H</xref>, <xref ref-type="fig" rid="F10">10A–H</xref>)</td><td rowspan="1" colspan="1">
                      <bold>6</bold>
                    </td></tr><tr><td rowspan="1" colspan="1">2</td><td rowspan="1" colspan="1">Gonopodal femoral process absent (Figs <xref ref-type="fig" rid="F5">5</xref>, <xref ref-type="fig" rid="F6">6</xref>, <xref ref-type="fig" rid="F8">8</xref>, <xref ref-type="fig" rid="F9">9</xref>, <xref ref-type="fig" rid="F11">11</xref>, <xref ref-type="fig" rid="F12">12</xref>)</td><td rowspan="1" colspan="1">
                      <bold>3</bold>
                    </td></tr><tr><td rowspan="1" colspan="1">–</td><td rowspan="1" colspan="1">Gonopodal femoral process present (Fig. <xref ref-type="fig" rid="F3">3</xref>)</td><td rowspan="1" colspan="1">
                      <bold>4</bold>
                    </td></tr><tr><td rowspan="1" colspan="1">3</td><td rowspan="1" colspan="1">Postcollum metaterga clothed with long hairs placed inside minute pores/knobs. Gonopodal solenophore with a vestigial parabasal lobe, a distinct, acuminate, apical uncus, and a couple of characteristic subapical outgrowths</td><td rowspan="1" colspan="1">
                      <bold>
                        <italic>
                          <tp:taxon-name><tp:taxon-name-part taxon-name-part-type="genus" reg="Touranella">T.</tp:taxon-name-part><tp:taxon-name-part taxon-name-part-type="species" reg="trichosa">trichosa</tp:taxon-name-part></tp:taxon-name>
                        </italic>
                      </bold>
                    </td></tr><tr><td rowspan="1" colspan="1">–</td><td rowspan="1" colspan="1">Postcollum metaterga with six transverse regular rows of tergal setae borne on small tubercles/knobs per ring. Gonopodal solenophore with neither a basal process nor an apical uncus</td><td rowspan="1" colspan="1">
                      <bold>
                        <italic>
                          <tp:taxon-name><tp:taxon-name-part taxon-name-part-type="genus" reg="Touranella">T.</tp:taxon-name-part><tp:taxon-name-part taxon-name-part-type="species" reg="hirsuta">hirsuta</tp:taxon-name-part></tp:taxon-name>
                        </italic>
                      </bold>
                    </td></tr><tr><td rowspan="1" colspan="1">4</td><td rowspan="1" colspan="1">Gonopodal femorite carrying three processes</td><td rowspan="1" colspan="1">
                      <bold>
                        <italic>
                          <tp:taxon-name><tp:taxon-name-part taxon-name-part-type="genus" reg="Touranella">T.</tp:taxon-name-part><tp:taxon-name-part taxon-name-part-type="species" reg="pilosa">pilosa</tp:taxon-name-part></tp:taxon-name>
                        </italic>
                      </bold>
                    </td></tr><tr><td rowspan="1" colspan="1">–</td><td rowspan="1" colspan="1">Gonopodal femorite carrying only a single process</td><td rowspan="1" colspan="1">
                      <bold>5</bold>
                    </td></tr><tr><td rowspan="1" colspan="1">5</td><td rowspan="1" colspan="1">Femoral process long. Basal lateral shoulder of solenophore larger, well developed. Nepal</td><td rowspan="1" colspan="1">
                      <bold>
                        <italic>
                          <tp:taxon-name><tp:taxon-name-part taxon-name-part-type="genus" reg="Touranella">T.</tp:taxon-name-part><tp:taxon-name-part taxon-name-part-type="species" reg="himalayaensis">himalayaensis</tp:taxon-name-part></tp:taxon-name>
                        </italic>
                      </bold>
                    </td></tr><tr><td rowspan="1" colspan="1">–</td><td rowspan="1" colspan="1">Femoral process short. Basal lateral shoulder of solenophore small and less strongly developed (Fig. <xref ref-type="fig" rid="F3">3</xref>). Vietnam</td><td rowspan="1" colspan="1">
                      <bold>
                        <italic>
                          <tp:taxon-name><tp:taxon-name-part taxon-name-part-type="genus" reg="Touranella">T.</tp:taxon-name-part><tp:taxon-name-part taxon-name-part-type="species" reg="gracilis">gracilis</tp:taxon-name-part></tp:taxon-name>
                        </italic>
                      </bold>
                    </td></tr><tr><td rowspan="1" colspan="1">6</td><td rowspan="1" colspan="1">Body larger: 25 mm long, 1.6 and 2.0 mm wide on pro- and metaterga, respectively. Gonopodal femoral process present</td><td rowspan="1" colspan="1">
                      <bold>
                        <italic>
                          <tp:taxon-name><tp:taxon-name-part taxon-name-part-type="genus" reg="Touranella">T.</tp:taxon-name-part><tp:taxon-name-part taxon-name-part-type="species" reg="moniliformis">moniliformis</tp:taxon-name-part></tp:taxon-name>
                        </italic>
                      </bold>
                    </td></tr><tr><td rowspan="1" colspan="1">–</td><td rowspan="1" colspan="1">Body smaller. Gonopodal femoral process absent</td><td rowspan="1" colspan="1">
                      <bold>7</bold>
                    </td></tr><tr><td rowspan="1" colspan="1">7</td><td rowspan="1" colspan="1">Body smaller: 9–14 mm long. Antennae shorter, <italic>in situ</italic> extending only past body ring 3 when stretched dorsally. Midbody paraterga moderately developed, each with one or two lateral setigerous knobs and a pointed caudal corner. Pleurosternal carinae either absent or present at most until ring 4</td><td rowspan="1" colspan="1">
                      <bold>8</bold>
                    </td></tr><tr><td rowspan="1" colspan="1">–</td><td rowspan="1" colspan="1">Body larger: &gt; 14.8 mm long. Antennae longer, <italic>in situ</italic> reaching at least body ring 4 when stretched dorsally. Midbody paraterga weakly developed, with lateral bulges, caudal corner very broadly rounded (Figs <xref ref-type="fig" rid="F4">4D</xref>, <xref ref-type="fig" rid="F7">7D</xref>, <xref ref-type="fig" rid="F10">10D</xref>). Pleurosternal carinae present at least until ring 4</td><td rowspan="1" colspan="1">
                      <bold>10</bold>
                    </td></tr><tr><td rowspan="1" colspan="1">8</td><td rowspan="1" colspan="1">Pleurosternal carinae absent. ♂ tarsal brushes present on legs l–5(6). Gonopodal solenophore long and slender, with a basal lateral shoulder</td><td rowspan="1" colspan="1">
                      <bold>
                        <italic>
                          <tp:taxon-name><tp:taxon-name-part taxon-name-part-type="genus" reg="Touranella">T.</tp:taxon-name-part><tp:taxon-name-part taxon-name-part-type="species" reg="peculiaris">peculiaris</tp:taxon-name-part></tp:taxon-name>
                        </italic>
                      </bold>
                    </td></tr><tr><td rowspan="1" colspan="1">–</td><td rowspan="1" colspan="1">Pleurosternal carinae present. ♂ tarsal brushes entirely absent. Gonopodal solenophore stout, without basal shoulder</td><td rowspan="1" colspan="1">
                      <bold>9</bold>
                    </td></tr><tr><td rowspan="1" colspan="1">9</td><td rowspan="1" colspan="1">Body larger: 13.5 mm long. Most of postcollum metaterga with four transverse rows of 5–6 setae per row. Pleurosternal carinae present on rings 2–4. ♂ legs longer, 2.5–3.0 × as long as midbody height. Gonopodal solenophore elongate and ribbon-shaped</td><td rowspan="1" colspan="1">
                      <bold>
                        <italic>
                          <tp:taxon-name><tp:taxon-name-part taxon-name-part-type="genus" reg="Touranella">T.</tp:taxon-name-part><tp:taxon-name-part taxon-name-part-type="species" reg="logunovi">logunovi</tp:taxon-name-part></tp:taxon-name>
                        </italic>
                      </bold>
                    </td></tr><tr><td rowspan="1" colspan="1">–</td><td rowspan="1" colspan="1">Body smaller: 9–10 mm long. Postcollum metaterga with three transverse rows of 3(4)–3(4) setae per row. Pleurosternal carinae present only on ring 2. ♂ legs shorter, 1.2–1.3 × as long as midbody height. Gonopodal solenophore rod-shaped</td><td rowspan="1" colspan="1">
                      <bold>
                        <italic>
                          <tp:taxon-name><tp:taxon-name-part taxon-name-part-type="genus" reg="Touranella">T.</tp:taxon-name-part><tp:taxon-name-part taxon-name-part-type="species" reg="cattiensis">cattiensis</tp:taxon-name-part></tp:taxon-name>
                        </italic>
                      </bold>
                    </td></tr><tr><td rowspan="1" colspan="1">10</td><td rowspan="1" colspan="1">Coloration uniformly black, without cingulate pattern (Fig. <xref ref-type="fig" rid="F7">7A–H</xref>). Body rather juliform (Fig. <xref ref-type="fig" rid="F7">7A–H</xref>). Antennae shorter, <italic>in situ</italic> reaching until body ring 4 when stretched dorsally. Gonopodal solenophore with an evident lateral shoulder (Figs <xref ref-type="fig" rid="F8">8</xref>, <xref ref-type="fig" rid="F9">9</xref>)</td><td rowspan="1" colspan="1">
                      <bold><italic><tp:taxon-name><tp:taxon-name-part taxon-name-part-type="genus" reg="Touranella">T.</tp:taxon-name-part><tp:taxon-name-part taxon-name-part-type="species" reg="srisonchaii">srisonchaii</tp:taxon-name-part></tp:taxon-name></italic> sp. nov.</bold>
                    </td></tr><tr><td rowspan="1" colspan="1">–</td><td rowspan="1" colspan="1">Coloration brownish, with a cingulate pattern (Figs <xref ref-type="fig" rid="F4">4A–H</xref>, <xref ref-type="fig" rid="F10">10A–H</xref>). Body submoniliform (Figs <xref ref-type="fig" rid="F4">4A–H</xref>, <xref ref-type="fig" rid="F10">10A–H</xref>). Antennae longer, in situ reaching until body ring 5 when stretched dorsally. Gonopodal solenophore without evident lateral shoulder (Figs <xref ref-type="fig" rid="F5">5</xref>, <xref ref-type="fig" rid="F6">6</xref>, <xref ref-type="fig" rid="F11">11</xref>, <xref ref-type="fig" rid="F12">12</xref>)</td><td rowspan="1" colspan="1">
                      <bold>11</bold>
                    </td></tr><tr><td rowspan="1" colspan="1">11</td><td rowspan="1" colspan="1">Body smaller: 15.2 mm long, 1.1 and 1.3 mm wide on pro- and metaterga, respectively. Coloration brownish, without axial band (Fig. <xref ref-type="fig" rid="F4">4A–H</xref>). ♂ tarsal brushes present until ring 8. Gonopodal solenophore twisted, with a laminate and subtruncate tip process d (Figs <xref ref-type="fig" rid="F5">5</xref>, <xref ref-type="fig" rid="F6">6</xref>)</td><td rowspan="1" colspan="1">
                      <bold><italic><tp:taxon-name><tp:taxon-name-part taxon-name-part-type="genus" reg="Touranella">T.</tp:taxon-name-part><tp:taxon-name-part taxon-name-part-type="species" reg="chenla">chenla</tp:taxon-name-part></tp:taxon-name></italic> sp. nov.</bold>
                    </td></tr><tr><td rowspan="1" colspan="1">–</td><td rowspan="1" colspan="1">Body larger: 21.4–22.6 mm long, 1.5–2.6 and 1.9–3.3 mm wide on pro- and metaterga, respectively. Coloration dark brown, with a contrasting pale axial band running from collum to telson (Fig. <xref ref-type="fig" rid="F10">10A–H</xref>). ♂ tarsal brushes present at least until ring 10. Gonopodal solenophore suberect, with a slender and acute process d (Figs <xref ref-type="fig" rid="F10">10</xref>, <xref ref-type="fig" rid="F11">11</xref>)</td><td rowspan="1" colspan="1">
                      <bold>12</bold>
                    </td></tr><tr><td rowspan="1" colspan="1">12</td><td rowspan="1" colspan="1">Body smaller: 1.5–1.9 mm wide. Sternal lobe between ♂ coxae 4 trapeziform. ♂ legs longer, 1.7–1.8 × as long as midbody height. Tarsal brushes present until legs of ♂ ring 16. Pleurosternal carinae complete crests with sharp caudal teeth on rings 2–4, present until ring 18 or 19</td><td rowspan="1" colspan="1">
                      <bold>
                        <italic>
                          <tp:taxon-name><tp:taxon-name-part taxon-name-part-type="genus" reg="Touranella">T.</tp:taxon-name-part><tp:taxon-name-part taxon-name-part-type="species" reg="champasak">champasak</tp:taxon-name-part></tp:taxon-name>
                        </italic>
                      </bold>
                    </td></tr><tr><td rowspan="1" colspan="1">–</td><td rowspan="1" colspan="1">Body broader: 2.6–3.3 mm wide. Sternal lobe between ♂ coxae 4 high and linguiform (Fig. <xref ref-type="fig" rid="F10">10I, J</xref>). ♂ legs shorter, 1.3–1.5 × as long as midbody height. Tarsal brushes present until legs of ♂ ring 10. Pleurosternal carinae complete crests and sharp caudal teeth on rings 2–4, but missing after ring 5 (Fig. <xref ref-type="fig" rid="F10">10C</xref>)</td><td rowspan="1" colspan="1">
                      <bold><italic><tp:taxon-name><tp:taxon-name-part taxon-name-part-type="genus" reg="Touranella">T.</tp:taxon-name-part><tp:taxon-name-part taxon-name-part-type="species" reg="jaegeri">jaegeri</tp:taxon-name-part></tp:taxon-name></italic> sp. nov.</bold>
                    </td></tr></tbody></table></table-wrap></sec></tp:treatment-sec><tp:treatment-sec><!--Section generated to contain objects referenced in tp:taxon-treatment.--><fig id="F4" position="float" orientation="portrait"><object-id xmlns:xlink="http://www.w3.org/1999/xlink" content-type="doi" xlink:type="simple">10.3897/zookeys.1238.147550.figure4</object-id><object-id xmlns:xlink="http://www.w3.org/1999/xlink" content-type="arpha" xlink:type="simple">8A91766A-B1BC-58AD-B766-05BA49244538</object-id><label>Figure 4.</label><caption><p><italic><tp:taxon-name><tp:taxon-name-part taxon-name-part-type="genus" reg="Touranella">Touranella</tp:taxon-name-part><tp:taxon-name-part taxon-name-part-type="species" reg="chenla">chenla</tp:taxon-name-part></tp:taxon-name></italic> sp. nov., ♂ holotype <bold>A</bold> habitus, live coloration <bold>B, C</bold> anterior part of body, dorsal and lateral views, respectively <bold>D, E</bold> rings 10 and 11, dorsal and lateral views, respectively <bold>F–H</bold> posterior part of body, dorsal, ventral, and lateral views, respectively <bold>I, J</bold> sternal cones between coxae 4, subcaudal and sublateral views, respectively.</p></caption><graphic xmlns:xlink="http://www.w3.org/1999/xlink" xlink:href="zookeys-1238-183_article-147550__-g004.jpg" position="float" orientation="portrait" xlink:type="simple" id="oo_1331382.jpg"><uri content-type="original_file" xlink:type="simple">https://binary.pensoft.net/fig/1331382</uri></graphic></fig><fig id="F7" position="float" orientation="portrait"><object-id xmlns:xlink="http://www.w3.org/1999/xlink" content-type="doi" xlink:type="simple">10.3897/zookeys.1238.147550.figure7</object-id><object-id xmlns:xlink="http://www.w3.org/1999/xlink" content-type="arpha" xlink:type="simple">1D4DF7D8-E77D-5F20-AFC5-ECC532FB2A33</object-id><label>Figure 7.</label><caption><p><italic><tp:taxon-name><tp:taxon-name-part taxon-name-part-type="genus" reg="Touranella">Touranella</tp:taxon-name-part><tp:taxon-name-part taxon-name-part-type="species" reg="srisonchaii">srisonchaii</tp:taxon-name-part></tp:taxon-name></italic> sp. nov., ♂ holotype <bold>A</bold> habitus, live coloration <bold>B, C</bold> anterior part of body, dorsal and lateral views, respectively <bold>D, E</bold> rings 10 and 11, dorsal and lateral views, respectively <bold>F–H</bold> posterior part of body, dorsal, ventral, and lateral views, respectively <bold>I, J</bold> sternal cones between coxae 4, subcaudal and sublateral views, respectively.</p></caption><graphic xmlns:xlink="http://www.w3.org/1999/xlink" xlink:href="zookeys-1238-183_article-147550__-g007.jpg" position="float" orientation="portrait" xlink:type="simple" id="oo_1331385.jpg"><uri content-type="original_file" xlink:type="simple">https://binary.pensoft.net/fig/1331385</uri></graphic></fig><fig id="F5" position="float" orientation="portrait"><object-id xmlns:xlink="http://www.w3.org/1999/xlink" content-type="doi" xlink:type="simple">10.3897/zookeys.1238.147550.figure5</object-id><object-id xmlns:xlink="http://www.w3.org/1999/xlink" content-type="arpha" xlink:type="simple">FA3998AF-DF10-5411-BF54-793D16EF9B72</object-id><label>Figure 5.</label><caption><p><italic><tp:taxon-name><tp:taxon-name-part taxon-name-part-type="genus" reg="Touranella">Touranella</tp:taxon-name-part><tp:taxon-name-part taxon-name-part-type="species" reg="chenla">chenla</tp:taxon-name-part></tp:taxon-name></italic> sp. nov., ♂ holotype, right gonopod <bold>A, B</bold> lateral and mesal views, respectively. Abbreviations: d = process d, <abbrev xmlns:xlink="http://www.w3.org/1999/xlink" xlink:title="femoral part" id="ABBRID0EYUAG" xlink:type="simple">fe</abbrev> = femoral part, ll = lamina lateralis, <abbrev xmlns:xlink="http://www.w3.org/1999/xlink" xlink:title="lamina medialis" id="ABBRID0E3UAG" xlink:type="simple">lm</abbrev> = lamina medialis, <abbrev xmlns:xlink="http://www.w3.org/1999/xlink" xlink:title="prefemoral part" id="ABBRID0EAVAG" xlink:type="simple">pfe</abbrev> = prefemoral part, <abbrev xmlns:xlink="http://www.w3.org/1999/xlink" xlink:title="solenomere" id="ABBRID0EEVAG" xlink:type="simple">sl</abbrev> = solenomere, <abbrev xmlns:xlink="http://www.w3.org/1999/xlink" xlink:title="solenophore" id="ABBRID0EIVAG" xlink:type="simple">sph</abbrev> = solenophore. Scale bar: 0.2 mm.</p></caption><graphic xmlns:xlink="http://www.w3.org/1999/xlink" xlink:href="zookeys-1238-183_article-147550__-g005.jpg" position="float" orientation="portrait" xlink:type="simple" id="oo_1331383.jpg"><uri content-type="original_file" xlink:type="simple">https://binary.pensoft.net/fig/1331383</uri></graphic></fig><fig id="F6" position="float" orientation="portrait"><object-id xmlns:xlink="http://www.w3.org/1999/xlink" content-type="doi" xlink:type="simple">10.3897/zookeys.1238.147550.figure6</object-id><object-id xmlns:xlink="http://www.w3.org/1999/xlink" content-type="arpha" xlink:type="simple">C8E1D819-0F04-5E50-9F3C-FF6400CE8C8A</object-id><label>Figure 6.</label><caption><p><italic><tp:taxon-name><tp:taxon-name-part taxon-name-part-type="genus" reg="Touranella">Touranella</tp:taxon-name-part><tp:taxon-name-part taxon-name-part-type="species" reg="chenla">chenla</tp:taxon-name-part></tp:taxon-name></italic> sp. nov., ♂ holotype, left gonopod <bold>A, B</bold> lateral, mesal, suboral, and subcaudal views, respectively. Scale bars: 0.2 mm.</p></caption><graphic xmlns:xlink="http://www.w3.org/1999/xlink" xlink:href="zookeys-1238-183_article-147550__-g006.jpg" position="float" orientation="portrait" xlink:type="simple" id="oo_1331384.jpg"><uri content-type="original_file" xlink:type="simple">https://binary.pensoft.net/fig/1331384</uri></graphic></fig><fig id="F2" position="float" orientation="portrait"><object-id xmlns:xlink="http://www.w3.org/1999/xlink" content-type="doi" xlink:type="simple">10.3897/zookeys.1238.147550.figure2</object-id><object-id xmlns:xlink="http://www.w3.org/1999/xlink" content-type="arpha" xlink:type="simple">D8DB8F82-B1B1-5CE9-8670-329F3FB27030</object-id><label>Figure 2.</label><caption><p><italic><tp:taxon-name><tp:taxon-name-part taxon-name-part-type="genus" reg="Tournaella">Tournaella</tp:taxon-name-part><tp:taxon-name-part taxon-name-part-type="species" reg="gracilis">gracilis</tp:taxon-name-part></tp:taxon-name></italic> Attems, 1937 <bold>A–I</bold> ♂ holotype <bold>J–L</bold> female paratype <bold>A, B, J</bold> anterior part of body, dorsal, lateral, and dorsal views, respectively <bold>C, D, K</bold> rings10 and 11, dorsal, lateral, and dorsal views, respectively <bold>E–G, L</bold> posterior part of body, lateral, dorsal, ventral, and dorsal views, respectively <bold>H, I</bold> sternal cones between coxae 4, subcaudal and sublateral views, respectively.</p></caption><graphic xmlns:xlink="http://www.w3.org/1999/xlink" xlink:href="zookeys-1238-183_article-147550__-g002.jpg" position="float" orientation="portrait" xlink:type="simple" id="oo_1331380.jpg"><uri content-type="original_file" xlink:type="simple">https://binary.pensoft.net/fig/1331380</uri></graphic></fig><fig id="F8" position="float" orientation="portrait"><object-id xmlns:xlink="http://www.w3.org/1999/xlink" content-type="doi" xlink:type="simple">10.3897/zookeys.1238.147550.figure8</object-id><object-id xmlns:xlink="http://www.w3.org/1999/xlink" content-type="arpha" xlink:type="simple">0AB34883-83D9-59AF-88FF-BE1AEAC45C18</object-id><label>Figure 8.</label><caption><p><italic><tp:taxon-name><tp:taxon-name-part taxon-name-part-type="genus" reg="Touranella">Touranella</tp:taxon-name-part><tp:taxon-name-part taxon-name-part-type="species" reg="srisonchaii">srisonchaii</tp:taxon-name-part></tp:taxon-name></italic> sp. nov., ♂ holotype <bold>A, B</bold> right gonopod, lateral and mesal views, respectively. Abbreviations: d = process d, <abbrev xmlns:xlink="http://www.w3.org/1999/xlink" xlink:title="femoral part" id="ABBRID0EFEBG" xlink:type="simple">fe</abbrev> = femoral part, ll = lamina lateralis, <abbrev xmlns:xlink="http://www.w3.org/1999/xlink" xlink:title="lamina medialis" id="ABBRID0EJEBG" xlink:type="simple">lm</abbrev> = lamina medialis, <abbrev xmlns:xlink="http://www.w3.org/1999/xlink" xlink:title="prefemoral part" id="ABBRID0ENEBG" xlink:type="simple">pfe</abbrev> = prefemoral part, <abbrev xmlns:xlink="http://www.w3.org/1999/xlink" xlink:title="solenomere" id="ABBRID0EREBG" xlink:type="simple">sl</abbrev> = solenomere, <abbrev xmlns:xlink="http://www.w3.org/1999/xlink" xlink:title="solenophore" id="ABBRID0EVEBG" xlink:type="simple">sph</abbrev> = solenophore. Scale bars: 0.2 mm.</p></caption><graphic xmlns:xlink="http://www.w3.org/1999/xlink" xlink:href="zookeys-1238-183_article-147550__-g008.jpg" position="float" orientation="portrait" xlink:type="simple" id="oo_1331386.jpg"><uri content-type="original_file" xlink:type="simple">https://binary.pensoft.net/fig/1331386</uri></graphic></fig><fig id="F9" position="float" orientation="portrait"><object-id xmlns:xlink="http://www.w3.org/1999/xlink" content-type="doi" xlink:type="simple">10.3897/zookeys.1238.147550.figure9</object-id><object-id xmlns:xlink="http://www.w3.org/1999/xlink" content-type="arpha" xlink:type="simple">7E350D12-C419-5E8B-9619-B7A352793512</object-id><label>Figure 9.</label><caption><p><italic><tp:taxon-name><tp:taxon-name-part taxon-name-part-type="genus" reg="Touranella">Touranella</tp:taxon-name-part><tp:taxon-name-part taxon-name-part-type="species" reg="srisonchaii">srisonchaii</tp:taxon-name-part></tp:taxon-name></italic> sp. nov., ♂ holotype, right gonopod <bold>A, B</bold> lateral and mesal views, respectively <bold>C–G</bold> distal part, submesal, subcaudal, suboral, sublateral, and subcaudal views, respectively. Scale bars: 0.2 mm.</p></caption><graphic xmlns:xlink="http://www.w3.org/1999/xlink" xlink:href="zookeys-1238-183_article-147550__-g009.jpg" position="float" orientation="portrait" xlink:type="simple" id="oo_1331387.jpg"><uri content-type="original_file" xlink:type="simple">https://binary.pensoft.net/fig/1331387</uri></graphic></fig><fig id="F3" position="float" orientation="portrait"><object-id xmlns:xlink="http://www.w3.org/1999/xlink" content-type="doi" xlink:type="simple">10.3897/zookeys.1238.147550.figure3</object-id><object-id xmlns:xlink="http://www.w3.org/1999/xlink" content-type="arpha" xlink:type="simple">B5154355-4DCB-500D-BA49-358407D42A98</object-id><label>Figure 3.</label><caption><p><italic><tp:taxon-name><tp:taxon-name-part taxon-name-part-type="genus" reg="Tournaella">Tournaella</tp:taxon-name-part><tp:taxon-name-part taxon-name-part-type="species" reg="gracilis">gracilis</tp:taxon-name-part></tp:taxon-name></italic> Attems, 1937, ♂ holotype, left gonopod <bold>A, B</bold> mesal and lateral views, respectively. Abbreviations: e = process e, <abbrev xmlns:xlink="http://www.w3.org/1999/xlink" xlink:title="femoral part" id="ABBRID0EKUAE" xlink:type="simple">fe</abbrev> = femoral part, g = lamina g, <abbrev xmlns:xlink="http://www.w3.org/1999/xlink" xlink:title="prefemoral part" id="ABBRID0EOUAE" xlink:type="simple">pfe</abbrev> = prefemoral part, <abbrev xmlns:xlink="http://www.w3.org/1999/xlink" xlink:title="solenomere" id="ABBRID0ESUAE" xlink:type="simple">sl</abbrev> = solenomere, <abbrev xmlns:xlink="http://www.w3.org/1999/xlink" xlink:title="solenophore" id="ABBRID0EWUAE" xlink:type="simple">sph</abbrev> = solenophore, u = shoulder u. Scale bar: 0.2 mm.</p></caption><graphic xmlns:xlink="http://www.w3.org/1999/xlink" xlink:href="zookeys-1238-183_article-147550__-g003.jpg" position="float" orientation="portrait" xlink:type="simple" id="oo_1331381.jpg"><uri content-type="original_file" xlink:type="simple">https://binary.pensoft.net/fig/1331381</uri></graphic></fig></tp:treatment-sec></tp:taxon-treatment>
